# Supplementary material for: 2,2′-(1,3,5,7-Tetra­oxo-1,2,3,5,6,7-hexa­hydro­pyrrolo[3,4-f]isoindole-2,6-di­yl)diacetic acid N,N-dimethyl­formamide disolvate
Source: Acta Crystallogr Sect E Struct Rep Online. 2009 Sep 9;65(Pt 10):o2400. doi: 10.1107/S1600536809035107 (PMC2970400; doi:10.1107/S1600536809035107)
Supplement: Supplementary file 2 [file e-65-o2400-Isup2.hkl]

# 
# h,k,l, Fc-squared, Fo-squared, sigma(Fo-squared) and status flag 
# 
data_I
_shelx_title ' ZXD-B12-B1R in P21/c' 
_shelx_refln_list_code          4 
_shelx_F_calc_maximum      123.72 
_exptl_crystal_F_000       500.00 
_reflns_d_resolution_high  0.8107 
 
loop_ 
 _symmetry_equiv_pos_as_xyz 
 'x, y, z' 
 '-x, y+1/2, -z+1/2' 
 '-x, -y, -z' 
 'x, -y-1/2, z-1/2' 
 
_cell_length_a     7.7470 
_cell_length_b     9.3100 
_cell_length_c    16.3340 
_cell_angle_alpha  90.000 
_cell_angle_beta  104.020 
_cell_angle_gamma  90.000 
 
_shelx_F_squared_multiplier     1.000 
 
loop_ 
 _refln_index_h 
 _refln_index_k 
 _refln_index_l 
 _refln_F_squared_calc 
 _refln_F_squared_meas 
 _refln_F_squared_sigma 
 _refln_observed_status 
   2   0   0     2612.68     2495.20     51.46 o 
   3   0   0        8.56        8.22      0.69 o 
   4   0   0      423.53      357.36      8.14 o 
   5   0   0      220.59      197.81      3.49 o 
   6   0   0      139.42      116.52      2.42 o 
   7   0   0      325.52      301.50      7.26 o 
   8   0   0        5.40        6.84      1.49 o 
   9   0   0        7.54        8.41      1.66 o 
   1   1   0      247.63      206.26     14.17 o 
   2   1   0      116.49      118.79      1.59 o 
   3   1   0      973.10      944.15     15.67 o 
   4   1   0        6.22       11.08      0.39 o 
   5   1   0       34.44       35.66      0.65 o 
   6   1   0       44.93       40.23      0.76 o 
   7   1   0       14.42       11.90      0.97 o 
   8   1   0        0.17       -0.07      0.57 o 
   9   1   0        4.13        7.80      1.61 o 
   0   2   0     4892.65     4679.54     96.92 o 
   1   2   0      216.05      194.93      2.93 o 
   2   2   0      207.96      189.77      4.01 o 
   3   2   0       60.77       64.21      0.95 o 
   4   2   0      152.64      160.55      2.05 o 
   5   2   0       28.18       28.03      0.63 o 
   6   2   0        0.05        0.20      0.35 o 
   7   2   0        0.31       -0.52      0.54 o 
   8   2   0        7.84        8.95      1.36 o 
   9   2   0       17.47       19.40      1.49 o 
   1   3   0     1145.60     1177.60     14.27 o 
   2   3   0      962.60      967.46     11.88 o 
   3   3   0       30.50       26.90      0.74 o 
   4   3   0       66.17       83.83      1.56 o 
   5   3   0       23.53       20.16      0.67 o 
   6   3   0      121.74      119.16      1.93 o 
   7   3   0       72.75       69.44      2.16 o 
   8   3   0        0.34        1.03      0.91 o 
   0   4   0      187.70      196.12      3.13 o 
   1   4   0      173.11      179.58      2.48 o 
   2   4   0      281.12      283.94      3.81 o 
   3   4   0       20.54       24.18      0.75 o 
   4   4   0       25.04       23.46      0.81 o 
   5   4   0       33.74       28.44      0.84 o 
   6   4   0      101.35      108.50      1.84 o 
   7   4   0       49.22       54.13      1.92 o 
   8   4   0        1.75        1.79      1.53 o 
   1   5   0      314.97      316.49      4.84 o 
   2   5   0      415.91      412.56      4.95 o 
   3   5   0        0.52        0.18      0.26 o 
   4   5   0       41.47       39.33      0.93 o 
   5   5   0       41.16       41.59      1.03 o 
   6   5   0       33.68       29.70      0.97 o 
   7   5   0      157.43      148.02      4.03 o 
   8   5   0        5.47        1.95      0.82 o 
   0   6   0       37.03       35.23      2.47 o 
   1   6   0      548.07      575.12     10.52 o 
   2   6   0      130.58      133.80      1.85 o 
   3   6   0       11.52       12.62      0.55 o 
   4   6   0       52.39       48.66      1.07 o 
   5   6   0       88.70       86.52      1.88 o 
   6   6   0        0.79        1.46      0.47 o 
   7   6   0       12.61       15.38      1.35 o 
   1   7   0       20.91       17.12      0.64 o 
   2   7   0        4.46        4.86      0.40 o 
   3   7   0       62.38       67.77      1.27 o 
   4   7   0       73.51       76.67      1.44 o 
   5   7   0       28.31       27.95      0.93 o 
   6   7   0       77.67       77.01      2.72 o 
   7   7   0       28.44       27.25      2.72 o 
   0   8   0       44.78       49.43      2.00 o 
   1   8   0       91.83       81.55      2.68 o 
   2   8   0       36.11       36.97      1.04 o 
   3   8   0       30.17       28.31      0.86 o 
   4   8   0       15.04       17.39      0.76 o 
   5   8   0       16.93       15.51      0.80 o 
   6   8   0        1.55        1.72      0.51 o 
   1   9   0        1.44        0.73      0.55 o 
   2   9   0        5.75        5.59      0.67 o 
   3   9   0        0.92        0.35      0.44 o 
   4   9   0       46.77       49.50      1.22 o 
   5   9   0        5.12        6.31      0.62 o 
   0  10   0        4.17        6.33      1.08 o 
   1  10   0        1.00        2.45      0.64 o 
   2  10   0        0.52       -0.42      0.90 o 
   3  10   0        0.31        0.36      0.61 o 
   4  10   0       38.10       38.65      1.98 o 
   1  11   0        0.09        0.82      1.11 o 
   2  11   0       15.24       14.51      1.07 o 
  -9   1   1        0.58        1.28      0.87 o 
  -8   1   1        1.58        2.26      0.66 o 
  -7   1   1       89.42       88.53      1.44 o 
  -6   1   1       11.28       12.86      0.47 o 
  -5   1   1       13.46       11.05      0.52 o 
  -4   1   1      535.52      607.37      7.72 o 
  -3   1   1      958.44      925.98      9.57 o 
  -2   1   1      229.81      255.82      7.69 o 
  -1   1   1      395.20      395.23      8.49 o 
   0   1   1        7.17       45.06     32.66 o 
   1   1   1     3989.29     3609.80     66.00 o 
   2   1   1     2221.82     2086.87     54.46 o 
   3   1   1       12.36        8.48      0.26 o 
   4   1   1     2184.79     2145.18     20.05 o 
   5   1   1      156.24      163.87      1.75 o 
   6   1   1        8.67        8.51      0.39 o 
   7   1   1      262.42      249.22      7.98 o 
   8   1   1       20.23       19.56      1.22 o 
   9   1   1        7.30        9.67      1.22 o 
  -9   2   1       28.68       33.46      2.15 o 
  -8   2   1        9.34        7.84      0.88 o 
  -7   2   1      127.97      124.34      2.27 o 
  -6   2   1       75.03       74.25      1.80 o 
  -5   2   1       46.66       60.20      0.96 o 
  -4   2   1       13.93       20.59      0.95 o 
  -3   2   1      127.59      123.10      2.09 o 
  -2   2   1      198.99      189.12      4.75 o 
  -1   2   1     2537.01     2285.47     27.42 o 
   0   2   1    15306.90    15157.79    683.20 o 
   1   2   1     3889.32     3544.33     42.74 o 
   2   2   1      429.32      412.78     10.56 o 
   3   2   1      123.76      128.67      2.79 o 
   4   2   1       12.17       13.80      0.41 o 
   5   2   1      214.63      211.85      2.40 o 
   6   2   1       87.81       86.07      1.68 o 
   7   2   1       32.24       31.27      1.45 o 
   8   2   1       22.32       21.73      2.57 o 
   9   2   1        0.24        0.07      0.72 o 
  -9   3   1        3.55        5.60      1.23 o 
  -8   3   1       36.48       39.96      1.71 o 
  -7   3   1       13.12       14.13      0.74 o 
  -6   3   1      109.47      111.93      1.86 o 
  -5   3   1      134.83      141.48      3.11 o 
  -4   3   1      277.80      282.22      4.59 o 
  -3   3   1      150.51      137.16      2.11 o 
  -2   3   1      477.61      483.21      6.13 o 
  -1   3   1        3.31        2.53      0.35 o 
   0   3   1      240.25      260.16      2.87 o 
   1   3   1      728.88      741.09      7.81 o 
   2   3   1      222.78      226.51      2.65 o 
   3   3   1      771.93      833.46      8.94 o 
   4   3   1      271.16      268.47      3.27 o 
   5   3   1       86.31       80.32      1.76 o 
   6   3   1       92.93      102.00      2.06 o 
   7   3   1       16.30       14.94      1.09 o 
   8   3   1        2.16        2.60      0.76 o 
  -8   4   1       85.07       88.93      2.60 o 
  -7   4   1       10.06        8.98      0.88 o 
  -6   4   1        2.15        1.59      0.43 o 
  -5   4   1        0.53        0.41      0.36 o 
  -4   4   1      449.12      435.11      5.84 o 
  -3   4   1       64.79       52.15      1.11 o 
  -2   4   1       46.62       43.52      1.59 o 
  -1   4   1      392.40      411.78      5.25 o 
   0   4   1      557.51      541.33     14.24 o 
   1   4   1      328.98      307.42      5.04 o 
   2   4   1       70.82       78.48      1.16 o 
   3   4   1      291.99      311.17      3.66 o 
   4   4   1      120.22      108.69      1.90 o 
   5   4   1      201.99      196.73      2.68 o 
   6   4   1        2.65        2.12      0.43 o 
   7   4   1       21.26       19.89      1.92 o 
   8   4   1       20.29       18.35      1.30 o 
  -8   5   1        0.99        1.82      0.79 o 
  -7   5   1       16.05       16.42      1.34 o 
  -6   5   1      121.26      123.61      2.06 o 
  -5   5   1      126.38      121.07      2.64 o 
  -4   5   1      109.00      122.13      2.13 o 
  -3   5   1      483.97      456.99      6.05 o 
  -2   5   1      789.76      842.29     10.52 o 
  -1   5   1       40.28       50.58      2.88 o 
   0   5   1      333.45      326.37      4.16 o 
   1   5   1      393.35      415.06      5.06 o 
   2   5   1      555.03      528.90      5.84 o 
   3   5   1       99.11       89.18      1.40 o 
   4   5   1       16.92       14.54      0.59 o 
   5   5   1        0.86        0.60      0.37 o 
   6   5   1      260.17      263.86      5.52 o 
   7   5   1        0.18       -0.12      0.63 o 
   8   5   1        0.07       -0.54      0.67 o 
  -8   6   1        0.27        0.72      0.78 o 
  -7   6   1       19.68       20.13      0.91 o 
  -6   6   1        6.69        5.90      0.56 o 
  -5   6   1        1.40        0.75      0.41 o 
  -4   6   1       14.04       13.21      0.70 o 
  -3   6   1        2.55        4.79      1.30 o 
  -2   6   1       44.49       36.96      0.95 o 
  -1   6   1       55.72       59.24      2.72 o 
   0   6   1      265.54      270.79      4.29 o 
   1   6   1       22.66       18.56      0.58 o 
   2   6   1      186.85      184.42      2.37 o 
   3   6   1      107.92      125.79      2.46 o 
   4   6   1       38.55       36.04      0.93 o 
   5   6   1       65.33       62.05      1.57 o 
   6   6   1        4.79        5.02      0.79 o 
   7   6   1       11.39       11.95      1.31 o 
  -7   7   1        1.07        0.94      0.56 o 
  -6   7   1        7.82        6.43      0.63 o 
  -5   7   1       36.00       39.96      1.10 o 
  -4   7   1       25.02       24.50      0.81 o 
  -3   7   1        0.06        0.08      0.31 o 
  -2   7   1       41.94       34.73      0.96 o 
  -1   7   1        1.17        0.13      0.29 o 
   0   7   1        3.05        4.63      0.51 o 
   1   7   1      123.81      125.68      2.46 o 
   2   7   1       90.22       93.10      1.47 o 
   3   7   1       99.70       95.17      1.77 o 
   4   7   1        0.81        1.09      0.40 o 
   5   7   1        0.61        0.95      0.47 o 
   6   7   1        0.66        0.45      0.51 o 
   7   7   1       30.83       29.28      1.60 o 
  -6   8   1       56.39       56.96      1.41 o 
  -5   8   1        3.33        4.03      0.98 o 
  -4   8   1        0.64        1.63      0.43 o 
  -3   8   1      128.34      124.20      1.95 o 
  -2   8   1        0.63        0.04      0.36 o 
  -1   8   1        5.72        5.84      0.69 o 
   0   8   1        6.92        6.22      0.62 o 
   1   8   1      117.13      127.28      3.70 o 
   2   8   1        7.83        8.99      0.52 o 
   3   8   1       17.22       13.26      0.79 o 
   4   8   1       22.78       22.82      0.83 o 
   5   8   1        4.97        4.31      0.53 o 
   6   8   1        2.01        0.99      0.54 o 
  -5   9   1        0.24        0.33      0.48 o 
  -4   9   1       12.47       13.17      0.73 o 
  -3   9   1        1.72        2.85      0.51 o 
  -2   9   1       11.74       14.92      0.95 o 
  -1   9   1       63.55       54.88      1.62 o 
   0   9   1      192.63      188.60      4.16 o 
   1   9   1       61.56       63.53      1.72 o 
   2   9   1        0.31        0.20      0.51 o 
   3   9   1        4.13        3.41      0.71 o 
   4   9   1       16.89       17.98      0.79 o 
   5   9   1        0.12        0.53      0.50 o 
  -4  10   1        4.89        3.50      0.68 o 
  -3  10   1       72.28       65.04      2.00 o 
  -2  10   1       35.16       31.69      1.92 o 
  -1  10   1       19.12       17.10      1.82 o 
   0  10   1        2.24        0.95      1.20 o 
   1  10   1       65.10       62.41      2.61 o 
   2  10   1        6.98        7.31      0.80 o 
   3  10   1       23.74       23.00      1.22 o 
   4  10   1       16.45       15.17      0.79 o 
  -2  11   1        1.16        1.48      0.69 o 
  -1  11   1        7.46        6.45      0.86 o 
   0  11   1        8.61        5.58      1.01 o 
   1  11   1       20.81       23.14      1.26 o 
   2  11   1        0.20       -0.30      0.74 o 
  -8   0   2        0.18        0.31      0.52 o 
  -7   0   2       79.81       83.03      2.12 o 
  -6   0   2       37.91       29.23      1.66 o 
  -5   0   2      742.06      705.63     15.63 o 
  -4   0   2      327.01      289.22      6.89 o 
  -3   0   2       25.26       50.91      1.76 o 
  -1   0   2     1003.14     1005.82     20.95 o 
   0   0   2      365.84      378.44      8.28 o 
   2   0   2     1054.71      996.67     20.59 o 
   3   0   2       16.15       18.48      1.16 o 
   4   0   2      300.87      249.84      6.07 o 
   5   0   2       77.04       83.78      2.29 o 
   6   0   2      200.41      192.88      4.91 o 
   7   0   2        0.04       -0.85      0.56 o 
   8   0   2       38.87       36.17      2.71 o 
  -9   1   2        2.20        3.07      0.97 o 
  -8   1   2       32.35       37.69      0.97 o 
  -7   1   2      263.38      253.64      2.97 o 
  -6   1   2      125.69      122.69      1.92 o 
  -5   1   2        9.56       12.80      1.02 o 
  -4   1   2     1463.80     1425.46     26.06 o 
  -3   1   2     2068.62     2078.62     62.66 o 
  -2   1   2     6984.55     6013.43     84.23 o 
  -1   1   2      591.28      577.99     23.06 o 
   0   1   2      140.45      169.73      3.44 o 
   1   1   2      102.81       78.10      1.05 o 
   2   1   2      942.58      915.52     19.52 o 
   3   1   2       38.03       40.16      0.66 o 
   4   1   2        4.34        3.13      0.27 o 
   5   1   2       88.60       96.10      1.16 o 
   6   1   2      266.50      276.96      4.02 o 
   7   1   2      151.31      157.13      3.48 o 
   8   1   2        3.51        5.21      0.83 o 
  -9   2   2        6.36        8.30      1.32 o 
  -8   2   2       18.35       16.31      1.41 o 
  -7   2   2        0.70       -0.41      0.43 o 
  -6   2   2      224.52      219.38      2.91 o 
  -5   2   2        5.55        6.98      0.44 o 
  -4   2   2      182.31      191.52      2.41 o 
  -3   2   2      355.64      321.35      6.09 o 
  -2   2   2     4449.03     4180.70     64.87 o 
  -1   2   2      182.10      161.59      2.15 o 
   0   2   2     4776.39     4538.78    140.70 o 
   1   2   2     2271.96     2268.52     36.36 o 
   2   2   2     1788.65     1796.45     18.64 o 
   3   2   2      376.82      452.22      6.48 o 
   4   2   2      120.33      133.23      1.58 o 
   5   2   2       37.39       42.30      0.78 o 
   6   2   2       11.69        8.28      0.81 o 
   7   2   2       21.17       19.96      1.24 o 
   8   2   2       41.49       40.14      1.71 o 
  -9   3   2        2.99        3.26      1.18 o 
  -8   3   2        0.13       -0.02      0.58 o 
  -7   3   2      527.78      517.01     19.98 o 
  -6   3   2       58.95       55.09      1.41 o 
  -5   3   2       60.29       61.53      2.45 o 
  -4   3   2       17.13       12.35      0.61 o 
  -3   3   2        6.29        6.72      0.40 o 
  -2   3   2       27.75       30.69      0.70 o 
  -1   3   2      367.99      399.65      6.16 o 
   0   3   2     6580.54     6637.72    123.74 o 
   1   3   2       66.39       72.88      0.99 o 
   2   3   2      218.51      254.48      2.93 o 
   3   3   2      174.73      181.87      2.28 o 
   4   3   2        7.47        6.40      0.40 o 
   5   3   2        2.40        2.41      0.35 o 
   6   3   2       98.93       96.38      2.53 o 
   7   3   2       40.15       41.06      1.68 o 
   8   3   2        0.11        0.12      0.67 o 
  -8   4   2       16.43       14.35      1.10 o 
  -7   4   2       10.85       11.79      0.70 o 
  -6   4   2        7.17        6.38      0.61 o 
  -5   4   2       77.01       89.32      4.08 o 
  -4   4   2      393.58      398.98      7.07 o 
  -3   4   2       97.95      115.25      4.18 o 
  -2   4   2       85.51       86.02      1.45 o 
  -1   4   2      168.67      161.13      2.17 o 
   0   4   2       35.31       40.10      2.69 o 
   1   4   2        9.76       11.04      0.47 o 
   2   4   2      208.43      216.06      2.58 o 
   3   4   2      281.09      291.76      3.46 o 
   4   4   2       51.50       49.17      1.00 o 
   5   4   2       23.73       19.75      0.72 o 
   6   4   2        3.31        4.67      0.78 o 
   7   4   2        2.25        2.48      0.77 o 
   8   4   2        6.46        9.56      1.09 o 
  -8   5   2       16.03       16.67      3.18 o 
  -7   5   2       24.14       24.42      1.07 o 
  -6   5   2       23.16       22.29      1.35 o 
  -5   5   2       54.21       58.05      2.75 o 
  -4   5   2       65.36       66.71      1.44 o 
  -3   5   2       98.20      101.44      1.78 o 
  -2   5   2       94.84      103.68      1.74 o 
  -1   5   2        0.20        3.37      0.25 o 
   0   5   2        7.14        5.88      0.33 o 
   1   5   2        0.27        0.23      0.21 o 
   2   5   2        5.86        5.03      0.55 o 
   3   5   2       38.57       40.72      0.87 o 
   4   5   2        3.32        3.06      0.37 o 
   5   5   2       32.21       37.21      0.98 o 
   6   5   2      274.02      275.91      5.38 o 
   7   5   2        3.95        3.26      0.83 o 
   8   5   2        1.47        1.08      0.80 o 
  -8   6   2        8.13        7.23      0.94 o 
  -7   6   2       14.41       14.46      0.80 o 
  -6   6   2       44.79       44.87      2.01 o 
  -5   6   2       64.18       56.32      1.44 o 
  -4   6   2      120.22      123.27      2.41 o 
  -3   6   2      240.82      232.69      3.45 o 
  -2   6   2       75.33       71.49      1.38 o 
  -1   6   2        3.18        4.55      0.46 o 
   0   6   2      588.23      631.73     14.26 o 
   1   6   2      246.72      254.90      3.04 o 
   2   6   2        0.00        1.20      0.61 o 
   3   6   2      205.20      198.34      3.69 o 
   4   6   2        4.66        6.42      0.47 o 
   5   6   2        0.04       -0.59      0.39 o 
   6   6   2        4.25        4.41      1.56 o 
   7   6   2       31.83       34.11      2.28 o 
  -7   7   2       10.74        9.52      0.74 o 
  -6   7   2        2.51        1.98      0.51 o 
  -5   7   2        1.90        1.19      0.43 o 
  -4   7   2        4.47        4.00      0.66 o 
  -3   7   2       21.72       23.10      1.03 o 
  -2   7   2        0.72        0.29      0.40 o 
  -1   7   2        6.83        5.51      0.53 o 
   0   7   2        6.23        6.97      0.43 o 
   1   7   2       26.26       26.35      0.70 o 
   2   7   2        7.94       10.91      0.52 o 
   3   7   2       13.19       13.02      0.68 o 
   4   7   2       19.53       19.35      0.75 o 
   5   7   2       19.34       19.10      0.79 o 
   6   7   2       24.91       24.79      1.72 o 
   7   7   2       10.24        7.58      1.06 o 
  -6   8   2        4.80        4.09      0.60 o 
  -5   8   2       29.36       28.15      0.99 o 
  -4   8   2        0.30        0.49      0.40 o 
  -3   8   2      117.41      111.20      2.09 o 
  -2   8   2      250.40      232.12      3.44 o 
  -1   8   2       66.16       62.35      2.06 o 
   0   8   2       33.83       33.48      1.68 o 
   1   8   2       19.48       20.12      0.97 o 
   2   8   2      104.45      106.82      1.71 o 
   3   8   2        3.10        3.84      0.47 o 
   4   8   2        2.60        2.28      0.66 o 
   5   8   2       17.88       18.29      0.80 o 
   6   8   2        0.80        0.31      0.72 o 
  -5   9   2       43.68       45.37      1.25 o 
  -4   9   2        1.07        1.84      0.52 o 
  -3   9   2        1.85        2.27      0.52 o 
  -2   9   2      100.56       95.39      2.30 o 
  -1   9   2        0.07        3.61      1.84 o 
   0   9   2       12.35       12.38      0.86 o 
   1   9   2        1.18        1.09      1.20 o 
   2   9   2       23.39       22.60      1.08 o 
   3   9   2       70.63       72.79      2.11 o 
   4   9   2       91.89       89.21      1.69 o 
   5   9   2       25.95       23.18      1.10 o 
  -4  10   2        1.10        1.36      0.58 o 
  -3  10   2        0.10       -0.59      0.53 o 
  -2  10   2        0.15       -0.21      0.76 o 
  -1  10   2       11.68       11.27      1.91 o 
   0  10   2        6.90        8.39      0.83 o 
   1  10   2        0.33       -0.77      0.51 o 
   2  10   2        6.33        7.22      0.80 o 
   3  10   2       17.54       18.66      1.11 o 
   4  10   2       13.04       15.84      0.81 o 
  -2  11   2        7.89        8.65      0.94 o 
  -1  11   2       14.84       13.99      1.06 o 
   0  11   2       22.16       23.01      1.27 o 
   1  11   2       31.64       31.30      1.41 o 
   2  11   2       13.99       15.26      1.11 o 
  -9   1   3        8.50       12.91      1.40 o 
  -8   1   3        0.60        0.48      0.52 o 
  -7   1   3      352.35      329.71      4.17 o 
  -6   1   3      203.13      209.09      2.81 o 
  -5   1   3      211.50      210.74      3.19 o 
  -4   1   3      586.78      596.27      7.66 o 
  -3   1   3       15.03       20.66      1.05 o 
  -2   1   3    12287.37    10988.46    301.88 o 
  -1   1   3      669.16      599.15     15.55 o 
   0   1   3      200.81      167.27      4.50 o 
   1   1   3     2225.82     2214.68     23.55 o 
   2   1   3      844.34      839.10     10.81 o 
   3   1   3        0.57        1.99      0.43 o 
   4   1   3       33.08       47.33      1.10 o 
   5   1   3        2.12        1.26      0.31 o 
   6   1   3      217.59      225.90      3.44 o 
   7   1   3        0.05       -0.20      0.53 o 
   8   1   3        0.15        0.38      0.63 o 
  -9   2   3        2.66        2.84      1.05 o 
  -8   2   3        0.26        0.35      0.62 o 
  -7   2   3       18.40       12.35      0.71 o 
  -6   2   3        1.28        0.28      0.51 o 
  -5   2   3      102.51      110.66      1.69 o 
  -4   2   3      129.82      135.82      1.85 o 
  -3   2   3      341.47      323.12      3.63 o 
  -2   2   3     1831.19     1731.54     17.96 o 
  -1   2   3      384.42      363.33      4.49 o 
   0   2   3     2532.57     2415.08     31.59 o 
   1   2   3       16.94       21.60      1.34 o 
   2   2   3      539.82      570.56      5.42 o 
   3   2   3      369.88      393.62      3.89 o 
   4   2   3       51.76       57.49      1.12 o 
   5   2   3        9.68        7.90      0.45 o 
   6   2   3       23.71       20.04      1.15 o 
   7   2   3        0.57       -0.42      1.28 o 
   8   2   3        4.29        5.55      0.89 o 
  -9   3   3        0.21        0.56      0.97 o 
  -8   3   3       30.97       30.29      1.31 o 
  -7   3   3       27.80       23.97      1.02 o 
  -6   3   3        8.05        6.01      0.59 o 
  -5   3   3        2.45        1.99      0.38 o 
  -4   3   3      173.22      204.55      4.74 o 
  -3   3   3     1772.83     1837.33     24.31 o 
  -2   3   3       49.27       42.10      0.84 o 
  -1   3   3      578.65      565.86      6.90 o 
   0   3   3     4478.97     4559.27     56.98 o 
   1   3   3     1863.55     1970.17     42.25 o 
   2   3   3      110.38      107.77      1.41 o 
   3   3   3       19.72       13.09      0.37 o 
   4   3   3       63.60       57.78      1.06 o 
   5   3   3       73.75       66.00      1.70 o 
   6   3   3      241.68      227.59      5.97 o 
   7   3   3      280.11      286.85      5.63 o 
   8   3   3        6.25        4.43      0.91 o 
  -8   4   3        4.80        4.47      0.66 o 
  -7   4   3       91.94       92.96      3.72 o 
  -6   4   3      391.46      386.54     13.45 o 
  -5   4   3        0.26        0.69      0.35 o 
  -4   4   3      232.27      240.09      4.58 o 
  -3   4   3       45.64       51.98      1.10 o 
  -2   4   3      606.16      558.54      7.10 o 
  -1   4   3      910.30      926.94     11.17 o 
   0   4   3     2284.29     2528.41     62.99 o 
   1   4   3      839.50      892.69     18.44 o 
   2   4   3      506.91      504.95     10.07 o 
   3   4   3      321.61      302.07      3.56 o 
   4   4   3      636.63      655.00      7.28 o 
   5   4   3       73.33       65.88      1.51 o 
   6   4   3        8.02       10.83      1.02 o 
   7   4   3        5.73        7.51      1.51 o 
   8   4   3       17.92       20.48      1.45 o 
  -8   5   3        0.02        0.29      0.55 o 
  -7   5   3       46.78       48.18      1.90 o 
  -6   5   3       12.45       13.22      0.82 o 
  -5   5   3       33.55       33.69      1.06 o 
  -4   5   3       18.16       18.38      0.74 o 
  -3   5   3       16.64       13.22      0.62 o 
  -2   5   3       64.80       64.41      1.56 o 
  -1   5   3      274.73      280.86      5.19 o 
   0   5   3      971.78     1029.04     26.58 o 
   1   5   3      119.37      121.64      1.81 o 
   2   5   3      270.24      277.04      4.18 o 
   3   5   3      120.94      121.41      2.38 o 
   4   5   3       17.46       16.17      0.64 o 
   5   5   3       41.54       42.23      1.24 o 
   6   5   3        2.84        4.13      1.21 o 
   7   5   3        7.20        5.82      0.98 o 
  -8   6   3        5.76        2.93      0.72 o 
  -7   6   3       31.14       31.67      1.08 o 
  -6   6   3        0.09       -0.64      0.46 o 
  -5   6   3        4.33        5.40      0.63 o 
  -4   6   3        1.68        1.31      0.41 o 
  -3   6   3       18.96       15.09      0.70 o 
  -2   6   3      164.57      159.67      3.03 o 
  -1   6   3        3.12        5.88      0.60 o 
   0   6   3      834.07      916.61     24.21 o 
   1   6   3       18.82       22.57      0.67 o 
   2   6   3       52.90       51.22      1.24 o 
   3   6   3       17.24       16.71      0.62 o 
   4   6   3       34.60       34.88      1.49 o 
   5   6   3       15.68       16.68      1.43 o 
   6   6   3       12.60       15.59      1.44 o 
   7   6   3       17.85       16.78      1.33 o 
  -7   7   3        0.49       -0.78      1.07 o 
  -6   7   3      117.97      113.20      4.83 o 
  -5   7   3      105.48       96.93      3.51 o 
  -4   7   3       12.98       11.16      0.82 o 
  -3   7   3        5.71        3.66      0.77 o 
  -2   7   3      138.29      129.22      2.66 o 
  -1   7   3       33.21       32.00      1.21 o 
   0   7   3        8.66       10.69      0.94 o 
   1   7   3        7.71       10.14      0.54 o 
   2   7   3      120.97      121.82      2.28 o 
   3   7   3       38.02       44.42      1.12 o 
   4   7   3      320.11      321.24      4.02 o 
   5   7   3      150.50      147.25      2.71 o 
   6   7   3       12.76       12.07      1.83 o 
  -6   8   3        1.25        0.61      0.50 o 
  -5   8   3       23.37       18.77      0.96 o 
  -4   8   3       19.30       19.66      0.92 o 
  -3   8   3       12.06        9.02      1.72 o 
  -2   8   3       54.75       50.16      1.54 o 
  -1   8   3        1.28        2.75      1.17 o 
   0   8   3        0.22       -0.24      0.42 o 
   1   8   3       32.47       33.58      1.03 o 
   2   8   3       86.49       88.65      2.27 o 
   3   8   3       35.96       35.02      0.94 o 
   4   8   3       59.57       62.62      1.87 o 
   5   8   3        4.50        4.77      1.33 o 
   6   8   3        0.64        1.12      0.84 o 
  -5   9   3        0.84        1.19      0.50 o 
  -4   9   3        0.35        0.68      0.68 o 
  -3   9   3       51.00       54.61      1.43 o 
  -2   9   3       33.87       31.38      1.25 o 
  -1   9   3       66.59       60.86      2.52 o 
   0   9   3       13.74       16.07      0.95 o 
   1   9   3        3.23        4.68      1.57 o 
   2   9   3       68.46       75.06      1.43 o 
   3   9   3       17.37       17.68      1.04 o 
   4   9   3        9.91       10.81      0.68 o 
   5   9   3        1.86        1.72      0.78 o 
  -4  10   3        6.99        6.60      0.73 o 
  -3  10   3        0.31        2.14      0.66 o 
  -2  10   3        0.29        0.62      0.59 o 
  -1  10   3        2.77        2.79      0.67 o 
   0  10   3        4.02        4.04      0.71 o 
   1  10   3        1.38        1.25      0.75 o 
   2  10   3        4.52        4.66      0.74 o 
   3  10   3       16.57       16.00      0.90 o 
   4  10   3        0.06       -0.29      0.55 o 
  -2  11   3        2.81        2.86      0.75 o 
  -1  11   3        0.02        0.50      0.65 o 
   0  11   3        1.37        1.30      1.19 o 
   1  11   3       15.37       15.70      1.12 o 
  -9   0   4       22.68       25.37      1.47 o 
  -8   0   4       21.38       20.71      1.78 o 
  -7   0   4      231.52      222.86      6.31 o 
  -6   0   4        0.64        2.29      0.82 o 
  -5   0   4       38.34       32.46      1.68 o 
  -4   0   4      405.88      427.62      9.86 o 
  -1   0   4      230.77      225.49      5.12 o 
   0   0   4     4047.13     3698.51    119.69 o 
   1   0   4      389.56      449.66      9.35 o 
   2   0   4     5149.65     5219.33    106.30 o 
   3   0   4     3009.03     3350.93     67.46 o 
   4   0   4      223.60      226.96      3.65 o 
   5   0   4      286.60      304.75      7.02 o 
   6   0   4       43.33       40.07      1.79 o 
   7   0   4        0.26       -0.74      0.53 o 
   8   0   4       83.54       79.97      4.10 o 
  -9   1   4        1.67        3.03      0.56 o 
  -8   1   4        2.70        0.68      0.53 o 
  -7   1   4        4.01        2.39      0.57 o 
  -6   1   4        6.47        9.83      0.95 o 
  -5   1   4       21.44       25.09      0.83 o 
  -4   1   4      196.77      199.33      2.92 o 
  -3   1   4      403.73      382.36      4.25 o 
  -2   1   4       87.50      124.15      1.56 o 
  -1   1   4       45.82       61.20      0.75 o 
   0   1   4     1782.29     1804.68     22.56 o 
   1   1   4       96.16      117.21      1.96 o 
   2   1   4     1450.76     1605.29     14.88 o 
   3   1   4       60.61       55.39      0.84 o 
   4   1   4      382.14      370.67      4.59 o 
   5   1   4       22.42       19.95      0.74 o 
   6   1   4      217.32      220.48      4.70 o 
   7   1   4       58.01       62.14      2.02 o 
   8   1   4        0.02       -0.50      0.61 o 
  -9   2   4       31.66       39.35      2.20 o 
  -8   2   4        3.04        3.11      1.11 o 
  -7   2   4      120.94      119.89      4.08 o 
  -6   2   4      475.55      450.42      9.52 o 
  -5   2   4       54.85       55.63      1.10 o 
  -4   2   4      648.36      589.62      6.40 o 
  -3   2   4      113.74      109.14      1.29 o 
  -2   2   4       57.07       57.02      0.83 o 
  -1   2   4     1404.83     1388.26     12.84 o 
   0   2   4      158.52      146.67      1.53 o 
   1   2   4      522.88      496.24      4.71 o 
   2   2   4       69.50       77.23      1.50 o 
   3   2   4        5.31        6.00      0.26 o 
   4   2   4       67.50       58.42      1.08 o 
   5   2   4      227.18      227.08      3.94 o 
   6   2   4       41.54       39.76      3.54 o 
   7   2   4        2.09        1.63      0.82 o 
   8   2   4       35.42       35.01      2.18 o 
  -9   3   4        3.90        3.86      0.80 o 
  -8   3   4        0.51        0.45      0.60 o 
  -7   3   4        5.29        7.41      1.69 o 
  -6   3   4       46.38       42.17      1.22 o 
  -5   3   4      382.88      370.46      6.19 o 
  -4   3   4      517.46      538.45      9.60 o 
  -3   3   4      160.74      174.08      2.64 o 
  -2   3   4        0.26        0.89      0.17 o 
  -1   3   4        2.50        4.63      0.47 o 
   0   3   4     1668.13     1699.05     18.38 o 
   1   3   4     3236.75     3432.88     54.21 o 
   2   3   4      253.33      279.31      3.06 o 
   3   3   4       31.01       29.05      0.54 o 
   4   3   4       17.34       14.06      0.53 o 
   5   3   4        3.45        2.75      0.61 o 
   6   3   4      234.74      231.69      8.43 o 
   7   3   4       39.76       43.09      1.81 o 
   8   3   4        0.18       -0.30      0.72 o 
  -8   4   4        4.37        2.58      0.76 o 
  -7   4   4       13.13       12.70      1.29 o 
  -6   4   4        2.50        2.89      0.73 o 
  -5   4   4        1.74        1.59      0.41 o 
  -4   4   4       97.22       99.83      1.81 o 
  -3   4   4       90.20       91.87      2.15 o 
  -2   4   4      168.59      161.77      3.59 o 
  -1   4   4      299.68      302.49      3.90 o 
   0   4   4       96.88       97.32      2.59 o 
   1   4   4        7.75        7.50      0.93 o 
   2   4   4       24.82       17.44      0.54 o 
   3   4   4       36.98       33.72      0.93 o 
   4   4   4      166.36      165.90      2.31 o 
   5   4   4       49.65       54.21      2.31 o 
   6   4   4       59.61       65.01      2.53 o 
   7   4   4       11.60       12.36      1.39 o 
   8   4   4       13.12       14.82      1.27 o 
  -8   5   4        3.60        2.10      0.95 o 
  -7   5   4       77.64       71.49      7.18 o 
  -6   5   4      246.91      243.58      7.01 o 
  -5   5   4       10.80       10.38      0.71 o 
  -4   5   4        5.44        4.89      0.49 o 
  -3   5   4      102.21      109.79      2.35 o 
  -2   5   4       32.45       33.76      0.94 o 
  -1   5   4      383.85      392.85      6.45 o 
   0   5   4      334.79      360.85      6.79 o 
   1   5   4     1478.51     1622.39     38.20 o 
   2   5   4      129.52      122.36      4.16 o 
   3   5   4        5.22        8.75      0.43 o 
   4   5   4      467.00      454.68      6.45 o 
   5   5   4      183.10      176.64      3.81 o 
   6   5   4        3.71        2.16      0.75 o 
   7   5   4       65.55       67.99      6.29 o 
  -8   6   4        0.94        1.31      0.66 o 
  -7   6   4        0.97        1.05      2.50 o 
  -6   6   4        1.34        1.48      0.54 o 
  -5   6   4       10.25        9.74      0.69 o 
  -4   6   4        0.00        0.44      0.38 o 
  -3   6   4       29.68       33.91      1.22 o 
  -2   6   4       69.89       80.50      1.91 o 
  -1   6   4      195.72      197.17      4.39 o 
   0   6   4      124.95      133.11      1.78 o 
   1   6   4       56.40       57.96      2.35 o 
   2   6   4       78.56       78.44      1.28 o 
   3   6   4        2.00        2.56      0.36 o 
   4   6   4       50.93       54.25      1.15 o 
   5   6   4       39.28       39.45      1.62 o 
   6   6   4        3.02        4.80      0.90 o 
   7   6   4       10.53       10.17      1.11 o 
  -7   7   4        0.46       -0.40      1.20 o 
  -6   7   4       16.92       17.61      1.56 o 
  -5   7   4       10.72       11.67      0.91 o 
  -4   7   4       74.73       71.02      3.04 o 
  -3   7   4        0.32        0.89      0.52 o 
  -2   7   4       10.37       12.26      0.80 o 
  -1   7   4       24.14       29.16      1.07 o 
   0   7   4       71.72       70.33      1.67 o 
   1   7   4       30.45       33.94      0.82 o 
   2   7   4        4.57        5.42      0.43 o 
   3   7   4       19.79       20.37      1.52 o 
   4   7   4      220.79      226.41      7.36 o 
   5   7   4       19.48       17.91      1.23 o 
   6   7   4       17.60       21.57      1.43 o 
  -6   8   4        0.00       -0.02      0.54 o 
  -5   8   4       11.34       12.59      0.96 o 
  -4   8   4        0.00       -0.47      1.12 o 
  -3   8   4       19.56       17.89      1.02 o 
  -2   8   4        0.29        0.76      0.49 o 
  -1   8   4       57.13       52.83      2.79 o 
   0   8   4        4.07        3.79      0.76 o 
   1   8   4      121.91      125.26      2.09 o 
   2   8   4       14.21       13.99      0.65 o 
   3   8   4       33.42       33.06      1.08 o 
   4   8   4        0.05       -0.28      0.95 o 
   5   8   4        8.78        6.40      1.65 o 
  -5   9   4       60.93       58.22      5.84 o 
  -4   9   4        0.45        0.89      0.64 o 
  -3   9   4        2.17        3.22      0.69 o 
  -2   9   4       10.02       11.83      1.15 o 
  -1   9   4       33.62       34.10      1.27 o 
   0   9   4        3.82        6.09      0.70 o 
   1   9   4        5.51        4.02      0.90 o 
   2   9   4        5.79        6.96      0.56 o 
   3   9   4        0.06       -0.46      0.51 o 
   4   9   4        8.53        8.22      0.89 o 
  -4  10   4        1.39        2.21      1.02 o 
  -3  10   4        0.41        0.58      0.59 o 
  -2  10   4        2.03        1.47      0.62 o 
  -1  10   4        4.61        5.12      0.72 o 
   0  10   4        2.32        2.00      0.64 o 
   1  10   4        3.37        5.10      0.74 o 
   2  10   4        2.66        2.54      0.92 o 
   3  10   4        6.95        7.38      0.71 o 
  -2  11   4        1.51        3.25      0.76 o 
  -1  11   4       18.14       17.70      1.16 o 
   0  11   4        0.01       -0.05      0.66 o 
   1  11   4        5.01        5.07      0.83 o 
  -9   1   5        0.20        0.47      0.59 o 
  -8   1   5       39.70       39.93      1.36 o 
  -7   1   5      189.39      198.32      3.68 o 
  -6   1   5       98.36       90.90      2.32 o 
  -5   1   5        0.43        0.19      0.29 o 
  -4   1   5      564.82      536.60      6.95 o 
  -3   1   5      637.22      654.73      8.14 o 
  -2   1   5       58.11       63.98      0.88 o 
  -1   1   5        1.50        2.84      0.17 o 
   0   1   5      664.14      695.65      8.00 o 
   1   1   5       26.45       33.14      0.46 o 
   2   1   5      239.50      258.36      2.93 o 
   3   1   5       52.69       56.10      0.75 o 
   4   1   5       15.84       16.66      0.98 o 
   5   1   5        1.24        0.99      0.35 o 
   6   1   5      267.92      258.89      3.98 o 
   7   1   5       11.95       11.80      1.00 o 
   8   1   5        0.00       -0.23      0.62 o 
  -9   2   5       28.54       30.96      2.31 o 
  -8   2   5        5.90        6.55      0.73 o 
  -7   2   5       40.14       38.79      1.27 o 
  -6   2   5       36.62       38.58      2.40 o 
  -5   2   5        1.52        0.86      0.30 o 
  -4   2   5       19.05       26.56      0.87 o 
  -3   2   5      331.29      363.17      3.59 o 
  -2   2   5       10.93       14.33      0.50 o 
  -1   2   5     2236.62     2148.02     19.77 o 
   0   2   5      583.33      557.27      5.29 o 
   1   2   5       11.60        8.79      0.26 o 
   2   2   5        0.00        1.08      0.12 o 
   3   2   5     1058.34     1207.67     11.31 o 
   4   2   5      163.69      176.09      2.67 o 
   5   2   5      117.89      130.26      2.22 o 
   6   2   5      108.81      111.32      2.81 o 
   7   2   5       23.48       23.57      1.38 o 
   8   2   5       15.39       14.98      1.20 o 
  -9   3   5        6.45        9.28      1.56 o 
  -8   3   5       27.62       36.01      1.85 o 
  -7   3   5       56.24       47.89      4.08 o 
  -6   3   5       11.17        8.44      0.82 o 
  -5   3   5        4.32        3.15      0.43 o 
  -4   3   5      739.87      710.98     11.05 o 
  -3   3   5       93.73       92.96      1.31 o 
  -2   3   5      469.35      467.12     10.70 o 
  -1   3   5      515.64      510.72      4.92 o 
   0   3   5     3098.93     3072.53     28.22 o 
   1   3   5       98.63      109.25      1.96 o 
   2   3   5      157.29      170.21      3.38 o 
   3   3   5       41.02       43.19      0.68 o 
   4   3   5       14.86       17.27      1.00 o 
   5   3   5       96.00       88.69      2.39 o 
   6   3   5       10.81       11.32      1.03 o 
   7   3   5       23.04       24.13      1.40 o 
   8   3   5        5.84        6.47      1.02 o 
  -8   4   5        1.59        2.16      0.76 o 
  -7   4   5        0.69        0.52      0.73 o 
  -6   4   5        0.10       -0.10      0.53 o 
  -5   4   5        8.26        8.25      0.58 o 
  -4   4   5        0.01        0.04      0.51 o 
  -3   4   5       27.78       40.20      1.28 o 
  -2   4   5      391.86      360.16      4.67 o 
  -1   4   5       45.38       62.62      0.96 o 
   0   4   5      124.95      154.12      2.73 o 
   1   4   5       29.80       26.28      0.75 o 
   2   4   5       54.03       67.38      1.40 o 
   3   4   5       61.06       73.27      1.16 o 
   4   4   5        0.50        1.32      0.51 o 
   5   4   5      259.56      255.82      4.97 o 
   6   4   5        3.38        2.83      0.73 o 
   7   4   5        8.19        5.99      0.95 o 
  -8   5   5        0.17       -0.11      0.65 o 
  -7   5   5       24.65       25.19      1.39 o 
  -6   5   5       13.29       11.73      1.02 o 
  -5   5   5       63.15       63.01      2.17 o 
  -4   5   5        4.70        4.10      0.45 o 
  -3   5   5      165.93      179.03      8.35 o 
  -2   5   5      288.11      294.25      4.67 o 
  -1   5   5       44.18       38.31      0.85 o 
   0   5   5      877.99      852.34     13.04 o 
   1   5   5      544.36      573.08     18.26 o 
   2   5   5        9.79        8.87      0.60 o 
   3   5   5        3.15        2.11      0.30 o 
   4   5   5      387.02      403.09      7.07 o 
   5   5   5      130.20      124.75      3.04 o 
   6   5   5        6.50        7.17      1.28 o 
   7   5   5       75.48       79.18      2.56 o 
  -8   6   5        6.26        6.29      1.32 o 
  -7   6   5        0.21       -0.13      0.63 o 
  -6   6   5       46.92       46.53      7.73 o 
  -5   6   5       13.05       14.09      0.80 o 
  -4   6   5        0.00        0.36      0.37 o 
  -3   6   5        0.09       -0.35      0.39 o 
  -2   6   5        9.63        9.60      0.73 o 
  -1   6   5       64.65       61.85      1.20 o 
   0   6   5     1647.07     1659.26     37.98 o 
   1   6   5      875.55      912.15     23.84 o 
   2   6   5       78.69       84.68      1.35 o 
   3   6   5      238.13      229.14      5.27 o 
   4   6   5        0.30       -0.04      0.40 o 
   5   6   5       48.75       47.87      1.83 o 
   6   6   5        1.37        2.01      0.80 o 
  -7   7   5       62.10       65.10      7.11 o 
  -6   7   5       73.93       81.92      8.10 o 
  -5   7   5       70.36       70.70      2.68 o 
  -4   7   5      199.19      189.49     11.82 o 
  -3   7   5       17.80       14.91      1.26 o 
  -2   7   5      137.45      134.88      2.83 o 
  -1   7   5        0.40        1.07      0.43 o 
   0   7   5       35.64       37.10      1.28 o 
   1   7   5       75.72       76.74      1.31 o 
   2   7   5       79.29       79.36      3.55 o 
   3   7   5        3.42        3.25      0.43 o 
   4   7   5       21.66       24.35      0.99 o 
   5   7   5        6.58        5.87      0.92 o 
   6   7   5        3.00        2.82      0.97 o 
  -6   8   5       21.36       18.69      2.37 o 
  -5   8   5        8.74        9.53      1.18 o 
  -4   8   5       18.71       16.50      1.83 o 
  -3   8   5       20.67       17.89      1.08 o 
  -2   8   5       39.96       39.43      2.03 o 
  -1   8   5       32.03       32.99      2.32 o 
   0   8   5       23.91       24.85      1.09 o 
   1   8   5       33.50       38.36      1.49 o 
   2   8   5      115.92      123.78      3.35 o 
   3   8   5       55.09       57.08      1.37 o 
   4   8   5        3.60        3.06      0.81 o 
   5   8   5        6.62        2.42      0.87 o 
  -5   9   5       12.38       12.75      1.35 o 
  -4   9   5        6.28        6.04      0.84 o 
  -3   9   5       10.61       12.41      0.97 o 
  -2   9   5        1.18        1.48      0.77 o 
  -1   9   5       17.47       17.51      1.01 o 
   0   9   5        2.77        2.58      0.65 o 
   1   9   5        6.43        5.98      0.74 o 
   2   9   5       30.52       32.76      0.97 o 
   3   9   5        9.01       10.10      0.65 o 
   4   9   5        9.41       10.72      1.09 o 
  -4  10   5       14.11       14.56      1.15 o 
  -3  10   5       50.52       45.19      1.70 o 
  -2  10   5       21.39       19.73      1.15 o 
  -1  10   5       14.98       17.08      1.08 o 
   0  10   5        0.00       -0.56      0.55 o 
   1  10   5       18.54       18.82      1.13 o 
   2  10   5       18.27       14.65      1.92 o 
   3  10   5        3.76        2.54      0.93 o 
  -1  11   5        1.53        1.39      0.71 o 
   0  11   5       12.27       12.80      1.04 o 
  -9   0   6        0.05       -0.41      0.58 o 
  -8   0   6       31.87       33.22      2.16 o 
  -7   0   6       11.73       12.06      1.37 o 
  -6   0   6      501.42      498.18     11.91 o 
  -5   0   6       27.97       48.25      2.15 o 
  -4   0   6       63.30       63.62      2.42 o 
  -3   0   6     1080.60     1185.80     30.58 o 
  -2   0   6      106.09      121.73      3.29 o 
  -1   0   6     6677.81     6161.38     93.67 o 
   0   0   6      113.50       92.49      2.24 o 
   1   0   6      511.17      494.49     10.46 o 
   2   0   6       89.57       87.85      2.34 o 
   3   0   6      815.38      843.16     17.53 o 
   4   0   6      536.21      570.55     12.27 o 
   5   0   6       17.16       13.54      1.07 o 
   6   0   6      203.67      206.18      5.28 o 
   7   0   6       42.10       41.45      1.66 o 
   8   0   6        0.00       -1.31      1.05 o 
  -9   1   6        3.49        4.77      0.86 o 
  -8   1   6       10.08       10.54      0.95 o 
  -7   1   6       12.96        9.73      0.75 o 
  -6   1   6       14.23       14.25      1.00 o 
  -5   1   6      152.16      156.20      5.22 o 
  -4   1   6     1044.55      996.67     12.42 o 
  -3   1   6      206.72      180.49      2.57 o 
  -2   1   6       11.53        7.04      0.45 o 
  -1   1   6        5.71        6.58      0.40 o 
   0   1   6     1729.71     1736.57     16.03 o 
   1   1   6      849.65      979.82      9.16 o 
   2   1   6       19.46       35.64      0.86 o 
   3   1   6       34.27       25.33      0.91 o 
   4   1   6       25.21       18.30      0.79 o 
   5   1   6        3.64        4.01      0.51 o 
   6   1   6       40.03       43.84      1.23 o 
   7   1   6       39.72       39.93      1.65 o 
   8   1   6       12.77       10.98      1.08 o 
  -9   2   6        1.05        0.29      0.58 o 
  -8   2   6        8.75       10.70      0.84 o 
  -7   2   6       88.81       92.47      2.04 o 
  -6   2   6      239.44      243.00      4.72 o 
  -5   2   6       31.82       34.84      1.71 o 
  -4   2   6      570.65      539.88      5.27 o 
  -3   2   6       61.47       69.74      0.94 o 
  -2   2   6       76.72       47.33      0.98 o 
  -1   2   6      743.16      714.52      7.59 o 
   0   2   6     1581.57     1508.55     13.97 o 
   1   2   6       42.52       37.37      0.81 o 
   2   2   6     1064.45     1137.63     11.87 o 
   3   2   6       11.60       16.39      0.60 o 
   4   2   6      236.22      236.80      4.29 o 
   5   2   6        0.96       -0.19      0.51 o 
   6   2   6       28.42       27.68      1.40 o 
   7   2   6       13.79       11.29      1.06 o 
   8   2   6        1.80        3.33      0.87 o 
  -9   3   6        0.17        0.11      0.75 o 
  -8   3   6       12.80       10.27      1.03 o 
  -7   3   6       51.90       53.65      3.27 o 
  -6   3   6       58.36       52.58      2.47 o 
  -5   3   6        1.25        3.33      0.56 o 
  -4   3   6      132.85      128.11      1.89 o 
  -3   3   6      160.91      129.47      3.09 o 
  -2   3   6      226.41      218.67      2.72 o 
  -1   3   6       51.37       52.26      0.76 o 
   0   3   6       29.87       22.21      0.51 o 
   1   3   6      270.81      292.21      2.94 o 
   2   3   6      318.89      326.12      4.59 o 
   3   3   6      103.10      111.14      1.88 o 
   4   3   6      281.18      275.78     11.71 o 
   5   3   6       56.92       58.05      1.87 o 
   6   3   6        1.05        1.35      0.71 o 
   7   3   6        4.97        4.34      0.88 o 
  -8   4   6        0.90        0.58      1.08 o 
  -7   4   6       10.32        7.75      0.94 o 
  -6   4   6       38.89       37.46      5.01 o 
  -5   4   6      117.52      115.30      7.33 o 
  -4   4   6       90.56      102.88      3.08 o 
  -3   4   6        2.24        3.39      0.33 o 
  -2   4   6       30.95       26.66      1.73 o 
  -1   4   6       78.44       89.93      1.30 o 
   0   4   6      146.32      153.30      2.62 o 
   1   4   6      528.89      548.01      8.81 o 
   2   4   6       70.73       80.87      1.06 o 
   3   4   6        1.24        1.03      0.29 o 
   4   4   6        1.02        0.94      0.80 o 
   5   4   6        4.66        2.64      1.19 o 
   6   4   6        7.53        6.91      1.59 o 
   7   4   6        0.78        0.96      0.79 o 
  -8   5   6        5.19        2.74      0.79 o 
  -7   5   6       10.36       11.41      1.66 o 
  -6   5   6        0.02        0.22      0.59 o 
  -5   5   6        0.70        0.21      0.49 o 
  -4   5   6        9.46        9.38      0.58 o 
  -3   5   6      216.64      223.35     10.39 o 
  -2   5   6      148.07      149.45      3.30 o 
  -1   5   6        0.57        0.45      0.24 o 
   0   5   6        3.26        1.17      0.31 o 
   1   5   6      183.86      206.34      4.66 o 
   2   5   6       32.64       33.74      0.74 o 
   3   5   6        2.31        2.34      0.44 o 
   4   5   6      170.22      178.55      5.71 o 
   5   5   6        3.87        5.51      0.87 o 
   6   5   6        8.30        8.12      0.98 o 
   7   5   6       14.04       16.48      1.33 o 
  -8   6   6        0.21        0.19      0.77 o 
  -7   6   6       16.90       15.11      1.36 o 
  -6   6   6       70.71       70.77      3.35 o 
  -5   6   6       16.09       14.35      2.15 o 
  -4   6   6        7.52        4.86      0.70 o 
  -3   6   6        0.74        0.67      0.46 o 
  -2   6   6       88.77       92.63      2.16 o 
  -1   6   6       93.93       92.39      1.59 o 
   0   6   6      787.10      807.00     10.62 o 
   1   6   6      154.34      168.56      2.21 o 
   2   6   6      286.21      287.93      6.15 o 
   3   6   6      143.39      150.61      5.21 o 
   4   6   6        5.73        5.17      0.77 o 
   5   6   6        7.25        5.24      0.86 o 
   6   6   6        3.05        2.27      0.84 o 
  -7   7   6        6.99        5.73      0.97 o 
  -6   7   6        0.02       -0.17      0.67 o 
  -5   7   6        3.10        3.28      0.91 o 
  -4   7   6        1.30       -0.08      1.22 o 
  -3   7   6      108.41      106.84      8.10 o 
  -2   7   6       12.23       12.07      0.83 o 
  -1   7   6        6.71        7.90      0.68 o 
   0   7   6       54.10       55.34      1.34 o 
   1   7   6       79.62       82.06      2.63 o 
   2   7   6       10.74       13.77      1.09 o 
   3   7   6        8.92       11.42      0.70 o 
   4   7   6       27.60       28.58      2.61 o 
   5   7   6        2.99        2.28      0.77 o 
   6   7   6        0.05        0.32      0.80 o 
  -6   8   6       51.28       44.47      3.97 o 
  -5   8   6        0.07       -1.04      0.97 o 
  -4   8   6        3.27        2.89      0.73 o 
  -3   8   6       65.20       59.65      2.69 o 
  -2   8   6       82.95       89.74      3.42 o 
  -1   8   6       48.53       46.54      1.47 o 
   0   8   6      650.79      637.11     16.66 o 
   1   8   6      477.95      475.12      6.90 o 
   2   8   6      310.81      306.33      9.35 o 
   3   8   6       23.63       25.85      1.51 o 
   4   8   6        0.14       -0.92      0.76 o 
   5   8   6        3.46        5.46      0.92 o 
  -5   9   6        0.14        0.58      0.72 o 
  -4   9   6       32.29       28.86      2.65 o 
  -3   9   6       23.49       21.84      1.19 o 
  -2   9   6       10.31        9.76      0.88 o 
  -1   9   6       16.77       14.32      0.96 o 
   0   9   6        1.81        3.10      0.66 o 
   1   9   6        3.00        3.46      0.56 o 
   2   9   6        2.83        3.12      0.45 o 
   3   9   6        4.86        5.98      0.72 o 
   4   9   6        9.35        8.47      1.06 o 
  -4  10   6        0.64        0.76      0.70 o 
  -3  10   6        6.19        6.53      0.87 o 
  -2  10   6        1.27        0.51      0.59 o 
  -1  10   6        1.95        1.93      0.67 o 
   0  10   6       17.95       21.32      1.61 o 
   1  10   6       15.54       17.99      1.49 o 
   2  10   6       15.91       17.86      0.94 o 
  -9   1   7        4.19        5.43      0.75 o 
  -8   1   7        3.95        3.34      0.65 o 
  -7   1   7        0.02       -0.26      0.40 o 
  -6   1   7      452.39      429.68      7.46 o 
  -5   1   7        1.71        1.56      0.78 o 
  -4   1   7      916.43      947.81     11.76 o 
  -3   1   7        0.00        0.76      0.22 o 
  -2   1   7      536.34      564.08      5.97 o 
  -1   1   7        6.77        4.43      0.22 o 
   0   1   7      249.07      254.90      2.76 o 
   1   1   7     1609.37     1709.95     15.85 o 
   2   1   7        4.17        4.98      0.62 o 
   3   1   7       13.88       10.74      0.53 o 
   4   1   7       13.51       13.87      0.64 o 
   5   1   7       64.23       61.70      1.40 o 
   6   1   7      228.27      235.52      3.67 o 
   7   1   7        2.62        2.15      0.72 o 
  -9   2   7        0.10       -0.03      0.57 o 
  -8   2   7       28.95       26.50      1.18 o 
  -7   2   7        7.87       10.98      0.80 o 
  -6   2   7       24.51       23.47      1.02 o 
  -5   2   7      143.98      137.77      4.16 o 
  -4   2   7      109.01      103.30      2.65 o 
  -3   2   7        0.10        0.10      0.19 o 
  -2   2   7       11.58       20.65      0.82 o 
  -1   2   7     2558.12     2525.24     24.09 o 
   0   2   7      385.55      340.25      3.38 o 
   1   2   7      259.52      273.21      2.76 o 
   2   2   7      277.33      294.42      3.72 o 
   3   2   7       66.33       70.18      2.24 o 
   4   2   7        7.04        7.95      0.52 o 
   5   2   7      266.30      260.36      6.72 o 
   6   2   7       64.76       64.83      2.11 o 
   7   2   7        4.47        3.71      0.84 o 
  -9   3   7        0.75        1.49      0.81 o 
  -8   3   7       11.24        7.47      1.06 o 
  -7   3   7       40.45       31.89      3.57 o 
  -6   3   7      306.80      302.70     16.25 o 
  -5   3   7      250.03      234.34     18.67 o 
  -4   3   7       80.38       75.97      3.47 o 
  -3   3   7       64.30       58.08      1.18 o 
  -2   3   7      492.28      470.65     11.35 o 
  -1   3   7      314.19      349.73      7.26 o 
   0   3   7       76.40       74.67      0.98 o 
   1   3   7       36.72       42.52      0.66 o 
   2   3   7      348.85      373.87      3.73 o 
   3   3   7      117.37      129.86      2.15 o 
   4   3   7        0.70        1.61      0.53 o 
   5   3   7       89.38       97.24      2.55 o 
   6   3   7      124.76      136.85      3.34 o 
   7   3   7       37.78       40.91      1.81 o 
  -8   4   7        4.85        4.35      1.03 o 
  -7   4   7      124.19      115.39     14.23 o 
  -6   4   7      153.09      147.00     13.50 o 
  -5   4   7       66.05       70.42      5.76 o 
  -4   4   7      155.14      158.09     11.80 o 
  -3   4   7      191.82      183.23      7.78 o 
  -2   4   7        4.23        4.73      0.36 o 
  -1   4   7      223.55      245.70      2.60 o 
   0   4   7       57.11       66.27      0.94 o 
   1   4   7      377.62      404.76      4.03 o 
   2   4   7      170.08      190.61      2.50 o 
   3   4   7      268.64      271.98      5.74 o 
   4   4   7       25.10       27.89      1.32 o 
   5   4   7      131.92      130.12      4.49 o 
   6   4   7       10.90       13.46      2.94 o 
   7   4   7       28.32       36.62      2.32 o 
  -8   5   7        1.52        0.93      0.70 o 
  -7   5   7       25.40       33.31      3.41 o 
  -6   5   7       15.28       17.84      1.17 o 
  -5   5   7        0.35        0.93      0.53 o 
  -4   5   7       17.30       18.50      3.01 o 
  -3   5   7       66.66       68.66      5.92 o 
  -2   5   7      524.51      476.61     12.22 o 
  -1   5   7        3.12        2.94      0.30 o 
   0   5   7       37.96       38.69      0.85 o 
   1   5   7       39.17       44.23      0.76 o 
   2   5   7        7.24        7.76      0.47 o 
   3   5   7        0.26        0.10      0.52 o 
   4   5   7        4.85        1.70      0.68 o 
   5   5   7       16.74       13.92      1.08 o 
   6   5   7        2.99        3.23      0.82 o 
  -8   6   7       20.93       26.40      2.30 o 
  -7   6   7        1.59        0.17      1.29 o 
  -6   6   7       12.77       13.09      1.65 o 
  -5   6   7       54.88       50.88      5.13 o 
  -4   6   7        3.66        4.93      0.74 o 
  -3   6   7       10.81       11.95      1.22 o 
  -2   6   7      720.81      704.39     28.39 o 
  -1   6   7        3.21        2.66      0.37 o 
   0   6   7      193.59      181.54      2.35 o 
   1   6   7       49.45       47.64      1.53 o 
   2   6   7      693.80      699.46     21.38 o 
   3   6   7      161.57      153.26      5.27 o 
   4   6   7        5.30        5.11      0.82 o 
   5   6   7        2.40        1.44      0.70 o 
   6   6   7        6.55        7.11      1.03 o 
  -7   7   7        1.20       -0.84      1.46 o 
  -6   7   7       12.83       12.28      1.23 o 
  -5   7   7       15.83       16.25      1.18 o 
  -4   7   7        4.41        5.36      1.09 o 
  -3   7   7       47.56       43.45      2.66 o 
  -2   7   7        1.20        1.61      0.55 o 
  -1   7   7       75.77       69.10      1.79 o 
   0   7   7        5.77        7.13      0.47 o 
   1   7   7      221.33      220.21      6.73 o 
   2   7   7       33.52       36.38      0.92 o 
   3   7   7        1.57        3.14      0.71 o 
   4   7   7       45.86       47.53      3.70 o 
   5   7   7       21.51       23.87      1.44 o 
  -6   8   7        9.45       10.06      1.11 o 
  -5   8   7        1.43        1.19      0.94 o 
  -4   8   7        1.36        2.17      0.73 o 
  -3   8   7       19.66       18.10      1.82 o 
  -2   8   7       19.87       20.91      1.12 o 
  -1   8   7       60.90       59.63      1.73 o 
   0   8   7      659.51      659.06     14.54 o 
   1   8   7      323.47      325.23      5.63 o 
   2   8   7       24.77       25.02      1.57 o 
   3   8   7        0.01        0.93      0.64 o 
   4   8   7        0.06       -0.12      0.66 o 
   5   8   7        0.55        0.01      0.79 o 
  -5   9   7        3.12        2.10      0.82 o 
  -4   9   7        6.95        8.18      0.99 o 
  -3   9   7        0.30        1.55      1.81 o 
  -2   9   7       13.28       16.80      1.08 o 
  -1   9   7        0.01        0.44      0.77 o 
   0   9   7        5.26        4.32      0.69 o 
   1   9   7        8.72        8.52      0.70 o 
   2   9   7        9.99       13.55      0.82 o 
   3   9   7       11.01       12.36      1.06 o 
  -4  10   7       11.28       11.75      1.10 o 
  -3  10   7        0.88        1.01      0.69 o 
  -2  10   7       17.68       16.91      1.13 o 
  -1  10   7        0.01        0.40      0.60 o 
   0  10   7       54.07       43.80      1.59 o 
   1  10   7       65.85       63.64      2.77 o 
   2  10   7        1.47        0.50      1.23 o 
  -9   0   8        0.13        0.52      0.74 o 
  -8   0   8       22.61       18.37      1.73 o 
  -7   0   8       45.53       44.76      2.42 o 
  -6   0   8       58.92       54.80      2.60 o 
  -5   0   8        2.58        1.08      0.73 o 
  -4   0   8      138.15      131.74      2.69 o 
  -3   0   8      279.26      362.16      5.91 o 
  -2   0   8      756.63      758.33     16.45 o 
  -1   0   8      851.06      911.04     11.16 o 
   0   0   8      244.77      268.45      3.45 o 
   1   0   8      905.76      817.61     16.51 o 
   2   0   8      109.70      138.73      3.52 o 
   3   0   8      139.64      151.16      3.83 o 
   4   0   8       60.74       60.53      2.08 o 
   5   0   8      171.43      169.14      4.46 o 
   6   0   8       29.70       25.83      1.52 o 
   7   0   8       22.76       16.09      2.24 o 
  -9   1   8        0.03       -0.65      0.53 o 
  -8   1   8       14.52       10.94      0.88 o 
  -7   1   8        7.86        4.40      0.55 o 
  -6   1   8        0.75        2.66      1.04 o 
  -5   1   8       64.62       66.28      1.91 o 
  -4   1   8       70.35       79.86      1.34 o 
  -3   1   8       80.41       83.16      1.37 o 
  -2   1   8      529.39      484.75      4.69 o 
  -1   1   8      651.62      685.72      5.87 o 
   0   1   8      809.48      868.51      8.21 o 
   1   1   8      108.86      115.88      1.32 o 
   2   1   8      267.17      280.96      4.29 o 
   3   1   8        0.61        0.34      0.25 o 
   4   1   8        9.77       11.35      0.64 o 
   5   1   8       34.89       30.97      1.35 o 
   6   1   8       15.01       14.46      1.06 o 
   7   1   8        0.60        0.66      0.67 o 
  -9   2   8        2.52        2.66      0.69 o 
  -8   2   8       25.06       27.50      1.21 o 
  -7   2   8        3.16        2.01      0.57 o 
  -6   2   8        0.02        0.42      0.46 o 
  -5   2   8       93.72       95.03      2.68 o 
  -4   2   8      161.90      172.26      3.06 o 
  -3   2   8      695.23      641.27      9.77 o 
  -2   2   8      808.92      893.18      8.59 o 
  -1   2   8        8.68       10.84      0.61 o 
   0   2   8      160.26      185.78      2.85 o 
   1   2   8      998.11     1073.95     10.08 o 
   2   2   8      313.51      303.12      4.32 o 
   3   2   8      448.39      424.50      5.66 o 
   4   2   8      148.34      166.25      2.69 o 
   5   2   8      122.99      118.18      2.88 o 
   6   2   8        0.25        0.08      0.60 o 
   7   2   8       54.65       55.55      2.08 o 
  -9   3   8        1.81        1.96      0.83 o 
  -8   3   8        6.10        6.75      0.95 o 
  -7   3   8        5.18        4.18      0.80 o 
  -6   3   8       14.58       13.57      1.38 o 
  -5   3   8        8.00        5.23      0.49 o 
  -4   3   8       52.60       52.71      1.59 o 
  -3   3   8      413.18      413.01     15.58 o 
  -2   3   8     1061.40     1041.39     13.13 o 
  -1   3   8       46.85       52.80      0.81 o 
   0   3   8       48.55       50.13      0.78 o 
   1   3   8      192.60      214.32      2.28 o 
   2   3   8       12.33        7.54      0.47 o 
   3   3   8      273.99      280.52      4.00 o 
   4   3   8       46.52       44.06      1.59 o 
   5   3   8        2.94        0.57      0.60 o 
   6   3   8      150.09      164.42      3.82 o 
   7   3   8        9.41        8.41      1.72 o 
  -8   4   8        0.00       -0.39      0.72 o 
  -7   4   8        0.34       -0.03      0.73 o 
  -6   4   8       14.43       15.84      5.04 o 
  -5   4   8       12.56       14.10      1.11 o 
  -4   4   8       45.01       47.90      3.36 o 
  -3   4   8      116.61      109.45      5.35 o 
  -2   4   8       30.89       31.45      0.74 o 
  -1   4   8       93.85      104.94      1.81 o 
   0   4   8       11.56        9.87      0.38 o 
   1   4   8       22.70       26.32      0.55 o 
   2   4   8       99.43       98.15      1.45 o 
   3   4   8      146.89      150.27      3.24 o 
   4   4   8       10.94       12.36      0.96 o 
   5   4   8        6.49        5.16      0.83 o 
   6   4   8        4.64        6.17      1.31 o 
  -8   5   8        0.38        0.63      0.70 o 
  -7   5   8       47.88       47.38      4.23 o 
  -6   5   8      187.42      183.11     26.59 o 
  -5   5   8      184.97      183.51     17.42 o 
  -4   5   8      100.05       91.11      7.58 o 
  -3   5   8        3.35        3.82      0.63 o 
  -2   5   8       24.76       20.11      0.71 o 
  -1   5   8        0.44       -0.23      0.21 o 
   0   5   8       35.34       31.38      0.65 o 
   1   5   8      192.94      193.69      2.17 o 
   2   5   8       19.88       18.01      1.38 o 
   3   5   8      149.58      153.83      5.55 o 
   4   5   8        2.79        3.12      0.70 o 
   5   5   8       13.15       11.83      1.03 o 
   6   5   8        1.35        2.03      0.78 o 
  -7   6   8       10.32       10.56      1.78 o 
  -6   6   8        2.74        3.31      0.85 o 
  -5   6   8        1.10        1.35      0.67 o 
  -4   6   8        0.12        0.24      0.55 o 
  -3   6   8        5.50        7.84      0.78 o 
  -2   6   8       26.49       27.32      1.14 o 
  -1   6   8       20.65       17.20      0.71 o 
   0   6   8      239.58      247.34      3.05 o 
   1   6   8        3.56        4.61      0.40 o 
   2   6   8       13.72       15.78      0.75 o 
   3   6   8       20.13       22.15      1.21 o 
   4   6   8        6.97        7.71      0.89 o 
   5   6   8       18.58       17.89      1.26 o 
   6   6   8        7.92       11.30      1.20 o 
  -7   7   8        4.25        3.35      0.91 o 
  -6   7   8       42.69       43.81      3.22 o 
  -5   7   8       18.88       19.53      1.39 o 
  -4   7   8        1.68        1.16      0.64 o 
  -3   7   8        6.19        6.68      0.83 o 
  -2   7   8       86.00       82.64      3.82 o 
  -1   7   8        9.58        9.41      0.78 o 
   0   7   8        6.54        6.38      0.46 o 
   1   7   8        0.00        3.78      3.17 o 
   2   7   8      109.46      112.88      2.60 o 
   3   7   8        3.80        3.67      0.75 o 
   4   7   8       15.83       11.80      1.80 o 
   5   7   8        3.53        3.18      0.88 o 
  -6   8   8        3.08        2.05      0.87 o 
  -5   8   8        2.55        1.73      2.88 o 
  -4   8   8        1.49        1.68      0.71 o 
  -3   8   8        0.60        0.44      0.61 o 
  -2   8   8       13.98       14.49      1.01 o 
  -1   8   8        0.85       -0.73      0.53 o 
   0   8   8       30.64       34.70      1.45 o 
   1   8   8       11.08       13.48      0.65 o 
   2   8   8        1.13        0.48      0.44 o 
   3   8   8       15.33       13.24      2.24 o 
   4   8   8        0.04       -0.95      0.63 o 
  -5   9   8        9.17        9.64      1.12 o 
  -4   9   8       27.95       23.18      1.40 o 
  -3   9   8      101.41      105.25      4.31 o 
  -2   9   8       93.10       92.85      3.28 o 
  -1   9   8       23.72       26.85      1.24 o 
   0   9   8        8.85        9.26      0.82 o 
   1   9   8       89.83       89.69      2.08 o 
   2   9   8        6.93        5.12      0.62 o 
   3   9   8       19.06       19.11      1.31 o 
  -3  10   8        4.01        3.12      0.80 o 
  -2  10   8        2.30        1.50      0.67 o 
  -1  10   8        0.99       -0.84      1.78 o 
   0  10   8       16.99       14.10      1.05 o 
   1  10   8       39.16       37.01      1.53 o 
  -9   1   9       11.82       14.31      1.49 o 
  -8   1   9       10.55        7.01      0.77 o 
  -7   1   9        6.19        6.86      0.73 o 
  -6   1   9      176.90      180.82      3.86 o 
  -5   1   9      219.94      212.01      3.30 o 
  -4   1   9       35.83       36.93      0.87 o 
  -3   1   9      246.76      241.79      2.99 o 
  -2   1   9       25.22       33.26      0.65 o 
  -1   1   9      176.15      181.93      1.89 o 
   0   1   9      286.93      247.79      2.60 o 
   1   1   9        0.54        2.27      0.31 o 
   2   1   9        2.62        4.13      0.37 o 
   3   1   9        9.33        7.59      0.49 o 
   4   1   9      625.67      620.28      8.11 o 
   5   1   9      241.89      244.06      3.75 o 
   6   1   9       41.15       39.82      1.89 o 
   7   1   9       19.99       22.99      1.38 o 
  -9   2   9        4.89        3.49      0.73 o 
  -8   2   9        1.48        1.32      0.60 o 
  -7   2   9       44.60       42.64      1.39 o 
  -6   2   9      253.10      232.52      6.20 o 
  -5   2   9       59.63       63.07      1.45 o 
  -4   2   9       42.95       48.94      1.03 o 
  -3   2   9       10.41       15.11      0.54 o 
  -2   2   9       51.76       54.56      1.07 o 
  -1   2   9        1.09        0.92      0.20 o 
   0   2   9      520.71      522.37      5.76 o 
   1   2   9       85.07       80.68      1.20 o 
   2   2   9        1.19        2.36      0.56 o 
   3   2   9        2.88        4.23      0.44 o 
   4   2   9      125.51      129.91      2.65 o 
   5   2   9       10.84       10.32      0.89 o 
   6   2   9        1.26        0.84      0.62 o 
   7   2   9        4.59        5.68      0.94 o 
  -8   3   9        7.59        7.52      1.45 o 
  -7   3   9       13.90       12.12      1.07 o 
  -6   3   9       18.83       23.30      1.29 o 
  -5   3   9       94.02       97.66      3.41 o 
  -4   3   9      177.83      172.99      4.18 o 
  -3   3   9        5.36        7.97      0.42 o 
  -2   3   9      545.18      524.82     14.75 o 
  -1   3   9      131.50      135.68      1.62 o 
   0   3   9      325.10      331.75      3.40 o 
   1   3   9        4.72        5.82      0.29 o 
   2   3   9      282.94      270.42      3.85 o 
   3   3   9      136.14      139.71      2.36 o 
   4   3   9      171.76      173.56      3.68 o 
   5   3   9       18.74       15.62      1.47 o 
   6   3   9       27.93       26.74      1.50 o 
  -8   4   9       12.93       10.52      1.13 o 
  -7   4   9        0.50        0.27      0.59 o 
  -6   4   9      222.19      235.89     24.24 o 
  -5   4   9       14.59       18.95      1.72 o 
  -4   4   9       54.54       53.70      2.74 o 
  -3   4   9       88.76       86.04      4.43 o 
  -2   4   9       79.24       86.77      2.69 o 
  -1   4   9      168.62      158.56      1.87 o 
   0   4   9       68.77       63.80      1.17 o 
   1   4   9       70.43       67.89      0.97 o 
   2   4   9       33.41       32.47      0.96 o 
   3   4   9       35.59       35.14      1.37 o 
   4   4   9       81.06       88.19      2.39 o 
   5   4   9        7.61        8.32      0.95 o 
   6   4   9        2.75        2.72      0.82 o 
  -8   5   9       10.77        9.39      3.70 o 
  -7   5   9       23.71       24.09      1.98 o 
  -6   5   9        0.00       -0.06      0.78 o 
  -5   5   9       12.30       11.88      1.01 o 
  -4   5   9        1.58        1.95      0.94 o 
  -3   5   9        1.85        0.80      0.47 o 
  -2   5   9        3.89        3.69      0.40 o 
  -1   5   9       76.65       80.81      2.06 o 
   0   5   9       13.64       13.65      0.50 o 
   1   5   9       95.74       95.06      1.29 o 
   2   5   9       20.15       18.32      1.05 o 
   3   5   9        1.12        3.44      1.77 o 
   4   5   9        2.09        2.35      1.28 o 
   5   5   9        1.81        1.87      0.76 o 
   6   5   9       32.31       38.36      1.84 o 
  -7   6   9        5.81        4.37      1.40 o 
  -6   6   9       16.35       16.46      3.36 o 
  -5   6   9       21.74       22.99      2.64 o 
  -4   6   9        6.51        7.31      0.87 o 
  -3   6   9       78.62       76.95      6.35 o 
  -2   6   9      281.43      262.08      7.90 o 
  -1   6   9        5.71        6.17      0.43 o 
   0   6   9        6.63        7.90      0.57 o 
   1   6   9       43.95       38.43      0.89 o 
   2   6   9       41.07       40.66      1.50 o 
   3   6   9        1.91        2.77      1.11 o 
   4   6   9       49.86       51.46      3.76 o 
   5   6   9        1.00        0.97      0.90 o 
  -7   7   9       31.08       33.87      7.05 o 
  -6   7   9       51.64       56.90      8.71 o 
  -5   7   9       35.04       31.68      3.62 o 
  -4   7   9      194.82      199.73     23.22 o 
  -3   7   9      144.39      139.19     13.14 o 
  -2   7   9      514.90      508.00     17.33 o 
  -1   7   9       68.87       64.77      2.61 o 
   0   7   9       44.29       45.79      1.01 o 
   1   7   9        0.00        0.35      0.38 o 
   2   7   9        4.47        3.47      0.70 o 
   3   7   9        1.82        1.14      0.63 o 
   4   7   9        4.27        5.82      0.91 o 
   5   7   9        0.77        1.54      1.70 o 
  -6   8   9        2.62        1.69      0.97 o 
  -5   8   9        6.52        4.67      1.08 o 
  -4   8   9       16.77       19.63      1.90 o 
  -3   8   9        2.28        2.44      0.79 o 
  -2   8   9       23.99       26.36      2.43 o 
  -1   8   9       10.22       11.79      1.15 o 
   0   8   9       63.86       60.91      1.46 o 
   1   8   9       16.22       14.67      1.00 o 
   2   8   9        0.12       -0.05      0.63 o 
   3   8   9        1.21       -0.21      0.60 o 
   4   8   9        4.69        8.50      1.82 o 
  -5   9   9        4.19        5.25      0.97 o 
  -4   9   9        1.56        2.52      0.76 o 
  -3   9   9        1.18        0.53      0.66 o 
  -2   9   9        1.26        0.36      0.60 o 
  -1   9   9        8.87       11.22      1.69 o 
   0   9   9       14.23       14.74      1.01 o 
   1   9   9       37.10       38.96      1.52 o 
   2   9   9        6.73        6.46      0.88 o 
  -2  10   9        6.47        6.10      1.07 o 
  -1  10   9        0.50        0.18      0.62 o 
   0  10   9       39.62       35.57      1.47 o 
  -9   0  10       40.58       42.02      1.54 o 
  -8   0  10        0.59        0.23      0.87 o 
  -7   0  10       14.64       13.88      1.57 o 
  -6   0  10       25.47       23.62      1.82 o 
  -5   0  10      500.60      522.89      9.69 o 
  -4   0  10      138.18      138.15      2.87 o 
  -3   0  10        2.83        1.53      0.40 o 
  -2   0  10      204.41      203.34      3.63 o 
  -1   0  10      288.55      301.55      4.05 o 
   0   0  10        4.37        3.75      0.28 o 
   1   0  10      533.59      527.29     11.44 o 
   2   0  10      173.69      180.84      4.55 o 
   3   0  10      158.85      153.59      4.05 o 
   4   0  10       56.30       53.25      2.05 o 
   5   0  10      197.40      189.67      4.99 o 
   6   0  10       13.06       10.50      0.96 o 
  -9   1  10        0.04       -0.81      0.85 o 
  -8   1  10        8.57        8.11      0.81 o 
  -7   1  10        5.60        5.10      0.70 o 
  -6   1  10       47.15       44.39      1.19 o 
  -5   1  10      205.62      226.43      4.40 o 
  -4   1  10       94.46       90.06      1.51 o 
  -3   1  10       70.06       81.19      1.20 o 
  -2   1  10      581.40      599.01      5.76 o 
  -1   1  10      220.61      232.14      2.24 o 
   0   1  10       23.89       19.89      0.57 o 
   1   1  10        0.98       -0.19      0.24 o 
   2   1  10        2.64        2.04      0.35 o 
   3   1  10       56.15       60.60      1.71 o 
   4   1  10       50.32       49.99      1.59 o 
   5   1  10      167.52      155.64      2.71 o 
   6   1  10       39.75       38.54      1.61 o 
  -9   2  10        6.66       11.32      1.50 o 
  -8   2  10       12.11       10.27      1.11 o 
  -7   2  10       15.03       15.34      0.94 o 
  -6   2  10       43.25       40.92      1.33 o 
  -5   2  10        8.58        9.91      0.58 o 
  -4   2  10      191.45      195.50      3.39 o 
  -3   2  10       57.27       63.32      2.26 o 
  -2   2  10        7.61        7.93      0.41 o 
  -1   2  10      167.58      162.06      2.48 o 
   0   2  10      338.24      326.57      4.62 o 
   1   2  10       98.45      106.75      2.64 o 
   2   2  10       72.18       79.40      1.56 o 
   3   2  10       82.75       76.38      2.03 o 
   4   2  10      130.30      133.14      2.38 o 
   5   2  10        4.79        6.44      0.84 o 
   6   2  10        6.97        8.08      1.01 o 
  -8   3  10        2.57        2.52      0.80 o 
  -7   3  10       10.75       13.49      1.55 o 
  -6   3  10      136.58      131.97     12.01 o 
  -5   3  10      261.75      233.46     10.64 o 
  -4   3  10       21.55       18.40      0.77 o 
  -3   3  10       21.49       14.85      0.99 o 
  -2   3  10      266.90      238.07      6.02 o 
  -1   3  10      115.50      111.64      1.54 o 
   0   3  10      139.30      142.00      1.70 o 
   1   3  10      280.00      262.08      3.73 o 
   2   3  10      113.07      126.80      2.18 o 
   3   3  10       62.18       56.02      1.33 o 
   4   3  10       10.76       10.65      2.37 o 
   5   3  10      117.09      119.63      3.02 o 
   6   3  10        1.21        0.70      0.67 o 
  -8   4  10        2.79        3.90      0.89 o 
  -7   4  10        4.31        4.74      1.99 o 
  -6   4  10       44.53       48.32      2.46 o 
  -5   4  10       46.54       48.98      6.76 o 
  -4   4  10       61.73       56.78      2.93 o 
  -3   4  10        0.08        0.74      0.29 o 
  -2   4  10       30.61       26.02      1.25 o 
  -1   4  10      111.33      104.60      1.59 o 
   0   4  10        0.54       -0.02      0.21 o 
   1   4  10       37.25       41.35      1.07 o 
   2   4  10        0.06        0.13      0.34 o 
   3   4  10       18.06       18.55      1.07 o 
   4   4  10       20.51       19.44      1.16 o 
   5   4  10        2.16        1.13      0.69 o 
   6   4  10        5.84        3.96      1.00 o 
  -8   5  10        0.01        0.86      0.75 o 
  -7   5  10        4.55        5.58      0.90 o 
  -6   5  10       17.95       17.82      2.74 o 
  -5   5  10       12.19       13.03      1.15 o 
  -4   5  10      352.36      364.39     43.41 o 
  -3   5  10       98.93       94.70      5.24 o 
  -2   5  10      241.69      237.87      9.26 o 
  -1   5  10       15.10       16.36      0.58 o 
   0   5  10       17.26       17.57      0.63 o 
   1   5  10        2.67        3.35      0.46 o 
   2   5  10       32.62       33.68      1.34 o 
   3   5  10        0.07        1.13      0.56 o 
   4   5  10        0.58        0.81      0.60 o 
   5   5  10        0.09       -0.08      0.66 o 
  -7   6  10        0.04        0.42      0.70 o 
  -6   6  10       52.73       60.68      8.79 o 
  -5   6  10       14.60       15.38      2.96 o 
  -4   6  10       52.19       55.48      9.99 o 
  -3   6  10        0.37        0.16      0.59 o 
  -2   6  10        7.37        8.55      0.60 o 
  -1   6  10       85.63       87.07      1.53 o 
   0   6  10       64.65       59.72      1.02 o 
   1   6  10       96.02       93.61      2.28 o 
   2   6  10       49.03       41.35      1.80 o 
   3   6  10       11.82       15.66      1.20 o 
   4   6  10        0.10       -0.03      0.60 o 
   5   6  10       19.12       22.42      1.43 o 
  -6   7  10       13.85       11.76      1.93 o 
  -5   7  10       14.48       14.39      1.19 o 
  -4   7  10       12.87       12.94      2.83 o 
  -3   7  10        0.37       -0.31      0.77 o 
  -2   7  10       12.61       13.10      3.13 o 
  -1   7  10        3.83        3.18      0.77 o 
   0   7  10        6.20        7.19      0.50 o 
   1   7  10       37.10       38.52      3.23 o 
   2   7  10       20.23       15.23      1.04 o 
   3   7  10        0.95        1.91      0.64 o 
   4   7  10        8.93        9.70      1.49 o 
  -5   8  10        3.61        6.89      1.01 o 
  -4   8  10        0.03        0.65      0.69 o 
  -3   8  10        0.56        0.89      0.68 o 
  -2   8  10        2.78        2.78      0.69 o 
  -1   8  10        0.03        0.21      0.51 o 
   0   8  10      122.17      127.12      2.31 o 
   1   8  10       20.33       21.76      2.06 o 
   2   8  10        3.40        2.73      0.74 o 
   3   8  10       35.89       39.45      1.68 o 
  -4   9  10        2.47        1.40      1.14 o 
  -3   9  10        2.22        1.88      0.76 o 
  -2   9  10       23.50       21.96      1.66 o 
  -1   9  10        8.86        7.21      0.80 o 
   0   9  10        7.76        9.18      1.13 o 
   1   9  10        5.91        4.89      1.29 o 
   2   9  10        0.77        1.02      0.74 o 
  -8   1  11       10.00       11.07      0.90 o 
  -7   1  11        2.15        2.24      0.57 o 
  -6   1  11      110.39      108.64      1.96 o 
  -5   1  11       90.05       88.96      1.73 o 
  -4   1  11       71.84       75.87      1.14 o 
  -3   1  11       99.69       99.25      1.40 o 
  -2   1  11       36.30       36.97      0.74 o 
  -1   1  11       74.48       76.68      1.49 o 
   0   1  11      164.88      157.76      2.45 o 
   1   1  11      109.95      105.69      1.88 o 
   2   1  11      203.57      190.95      2.96 o 
   3   1  11       51.55       52.30      1.28 o 
   4   1  11      157.98      162.95      2.80 o 
   5   1  11        0.14        0.71      0.43 o 
   6   1  11        0.29        0.47      0.63 o 
  -8   2  11        2.20        3.33      0.68 o 
  -7   2  11        6.23        9.24      0.81 o 
  -6   2  11       14.07       11.57      0.79 o 
  -5   2  11      134.51      123.64      2.61 o 
  -4   2  11       36.90       39.33      1.36 o 
  -3   2  11       48.38       49.11      0.97 o 
  -2   2  11       27.45       28.94      0.74 o 
  -1   2  11      406.27      389.59      5.13 o 
   0   2  11        0.15        0.25      0.37 o 
   1   2  11      447.50      445.33      8.66 o 
   2   2  11      319.70      314.95      4.46 o 
   3   2  11        2.14        3.29      0.49 o 
   4   2  11        0.09       -0.16      0.40 o 
   5   2  11       44.06       42.12      2.23 o 
   6   2  11       14.07       11.82      1.63 o 
  -8   3  11        2.43        2.03      0.77 o 
  -7   3  11       16.82       19.94      1.30 o 
  -6   3  11        2.56        4.73      0.77 o 
  -5   3  11        0.87       -0.11      0.54 o 
  -4   3  11       14.91       12.85      0.61 o 
  -3   3  11       54.00       58.00      2.51 o 
  -2   3  11        1.21        1.93      0.32 o 
  -1   3  11      289.11      278.74      3.01 o 
   0   3  11      128.71      120.94      1.74 o 
   1   3  11        5.94        5.33      0.50 o 
   2   3  11        0.10       -0.37      0.33 o 
   3   3  11        8.62        6.45      0.59 o 
   4   3  11      147.27      146.75      6.13 o 
   5   3  11       49.92       49.49      1.85 o 
   6   3  11       44.62       44.75      2.63 o 
  -8   4  11        2.14        4.39      0.94 o 
  -7   4  11       16.53       18.80      2.27 o 
  -6   4  11        4.28        4.01      2.44 o 
  -5   4  11        1.13        1.51      0.69 o 
  -4   4  11      115.76      115.64      8.04 o 
  -3   4  11      158.49      152.98      8.00 o 
  -2   4  11       28.87       31.02      1.90 o 
  -1   4  11      145.34      144.98      3.45 o 
   0   4  11       38.13       34.81      1.24 o 
   1   4  11        3.69        7.05      0.54 o 
   2   4  11        0.00       -0.27      0.36 o 
   3   4  11       53.86       47.58      1.67 o 
   4   4  11       12.16       14.94      1.62 o 
   5   4  11        0.95        2.39      0.72 o 
  -7   5  11        0.12        0.57      0.97 o 
  -6   5  11        6.04        5.54      0.86 o 
  -5   5  11        1.90        1.66      0.66 o 
  -4   5  11      139.44      153.99     13.41 o 
  -3   5  11        0.70        0.55      0.37 o 
  -2   5  11       10.97       12.50      0.59 o 
  -1   5  11        4.53        3.49      0.35 o 
   0   5  11      160.48      149.62      3.40 o 
   1   5  11      344.78      334.81      4.73 o 
   2   5  11      149.77      148.29      6.43 o 
   3   5  11        0.64        1.05      0.59 o 
   4   5  11        0.31       -0.26      0.60 o 
   5   5  11        0.14        0.59      0.69 o 
  -7   6  11        3.03        2.06      1.19 o 
  -6   6  11       23.44       22.81      3.62 o 
  -5   6  11       39.74       37.31      6.88 o 
  -4   6  11       52.42       54.45      4.08 o 
  -3   6  11       34.25       30.11      5.32 o 
  -2   6  11        4.23        4.04      0.50 o 
  -1   6  11        3.21        3.71      0.49 o 
   0   6  11      278.79      273.07      3.94 o 
   1   6  11        6.26        4.74      0.67 o 
   2   6  11        0.04       -0.51      0.73 o 
   3   6  11       18.25       19.74      1.18 o 
   4   6  11       56.80       64.99      2.16 o 
  -6   7  11       12.13       13.39      2.30 o 
  -5   7  11        1.33        1.21      0.90 o 
  -4   7  11       11.64       12.66      1.11 o 
  -3   7  11        1.85        1.67      0.90 o 
  -2   7  11       22.93       22.15      1.57 o 
  -1   7  11       12.47       12.06      0.60 o 
   0   7  11       20.99       26.54      0.95 o 
   1   7  11        9.20        6.20      0.92 o 
   2   7  11       29.56       36.70      1.51 o 
   3   7  11        0.57        1.22      0.68 o 
   4   7  11        3.48        5.77      0.92 o 
  -5   8  11        2.62        1.71      0.86 o 
  -4   8  11        0.02       -1.82      1.24 o 
  -3   8  11       12.62       13.33      2.11 o 
  -2   8  11       37.64       36.83      1.52 o 
  -1   8  11        4.44        3.82      0.86 o 
   0   8  11        0.07       -0.02      0.40 o 
   1   8  11       12.27       13.24      2.07 o 
   2   8  11        7.59        9.03      0.96 o 
   3   8  11        4.87        3.84      0.88 o 
  -4   9  11        0.49       -0.15      1.03 o 
  -3   9  11        0.06        0.99      0.74 o 
  -2   9  11       19.77       21.09      1.28 o 
  -1   9  11        5.10        6.01      0.81 o 
   0   9  11        0.33        1.02      0.81 o 
   1   9  11        8.94        8.88      1.52 o 
  -8   0  12        5.32        6.26      1.34 o 
  -7   0  12       19.54       30.27      2.16 o 
  -6   0  12       72.27       58.42      2.81 o 
  -5   0  12      142.70      125.72      2.87 o 
  -4   0  12      133.47      140.63      3.00 o 
  -3   0  12        2.22        4.22      0.57 o 
  -2   0  12     1472.25     1407.69     26.26 o 
  -1   0  12      380.27      381.71      4.86 o 
   0   0  12       89.75       81.32      3.65 o 
   1   0  12      288.34      256.17      4.66 o 
   2   0  12     2136.00     2014.62     41.37 o 
   3   0  12      435.71      403.00      7.05 o 
   4   0  12      127.25      122.48      2.94 o 
   5   0  12       25.08       28.41      1.38 o 
   6   0  12        5.41       10.10      1.03 o 
  -8   1  12        0.12       -0.01      0.51 o 
  -7   1  12       17.23       16.45      0.96 o 
  -6   1  12        8.59        9.57      0.76 o 
  -5   1  12        7.17        6.33      0.47 o 
  -4   1  12       46.16       52.23      1.02 o 
  -3   1  12       41.82       37.38      0.81 o 
  -2   1  12       56.89       62.31      1.08 o 
  -1   1  12       43.68       42.22      0.88 o 
   0   1  12        0.18        0.16      0.31 o 
   1   1  12       10.09       10.24      0.60 o 
   2   1  12      201.23      195.91      6.46 o 
   3   1  12        2.88        2.58      0.47 o 
   4   1  12        0.24        0.22      0.42 o 
   5   1  12        0.34        0.73      0.47 o 
   6   1  12        2.95        1.69      0.68 o 
  -8   2  12        0.84        1.85      0.60 o 
  -7   2  12        5.41        6.99      1.07 o 
  -6   2  12       22.15       21.36      0.85 o 
  -5   2  12       18.48       16.07      0.72 o 
  -4   2  12       88.31       93.78      1.59 o 
  -3   2  12       29.92       24.69      0.66 o 
  -2   2  12      167.30      175.65      4.44 o 
  -1   2  12        5.43        6.48      0.44 o 
   0   2  12       23.67       24.76      0.82 o 
   1   2  12       56.53       47.57      1.21 o 
   2   2  12       16.09       15.48      0.77 o 
   3   2  12        1.68        3.76      0.53 o 
   4   2  12       61.05       61.76      1.82 o 
   5   2  12       27.45       27.70      2.32 o 
  -8   3  12       24.80       27.95      2.58 o 
  -7   3  12        1.26        1.81      0.85 o 
  -6   3  12       16.96       17.25      1.84 o 
  -5   3  12       39.59       37.44      1.41 o 
  -4   3  12        9.05       10.53      0.78 o 
  -3   3  12        8.66        8.42      0.49 o 
  -2   3  12       84.64       81.75      2.88 o 
  -1   3  12       92.19       92.38      1.57 o 
   0   3  12       39.43       36.09      1.31 o 
   1   3  12      144.65      133.27      2.30 o 
   2   3  12        8.27        8.19      0.62 o 
   3   3  12        0.42        2.12      0.69 o 
   4   3  12       63.77       71.35      2.20 o 
   5   3  12       54.35       55.72      2.36 o 
  -8   4  12        2.32        2.92      1.10 o 
  -7   4  12        4.24        3.42      0.85 o 
  -6   4  12        2.80        2.41      0.76 o 
  -5   4  12       31.24       36.35      5.48 o 
  -4   4  12       47.02       45.92      2.25 o 
  -3   4  12        0.75        1.59      0.35 o 
  -2   4  12        5.22        4.80      0.79 o 
  -1   4  12        2.14        2.66      0.37 o 
   0   4  12        0.66        0.90      0.53 o 
   1   4  12      149.63      136.95      2.38 o 
   2   4  12       34.25       30.63      1.06 o 
   3   4  12       15.21       15.27      1.05 o 
   4   4  12       20.51       16.78      1.68 o 
   5   4  12        7.74        6.24      1.44 o 
  -7   5  12        3.54        3.11      0.86 o 
  -6   5  12        5.74        6.17      0.94 o 
  -5   5  12        3.72        2.55      0.74 o 
  -4   5  12       33.00       32.48      2.39 o 
  -3   5  12       42.75       37.58      1.24 o 
  -2   5  12       90.33       77.07      4.34 o 
  -1   5  12       51.04       54.73      1.19 o 
   0   5  12       36.50       35.72      1.18 o 
   1   5  12        3.53        1.15      0.53 o 
   2   5  12       22.25       27.88      1.26 o 
   3   5  12        2.28        4.35      0.76 o 
   4   5  12       14.39       12.97      1.10 o 
  -7   6  12        0.79        0.01      1.00 o 
  -6   6  12       19.01       21.57      1.44 o 
  -5   6  12        6.24        5.98      0.98 o 
  -4   6  12        1.60        3.42      1.12 o 
  -3   6  12        4.30        4.37      0.79 o 
  -2   6  12       16.09       19.14      1.30 o 
  -1   6  12       67.93       65.99      1.21 o 
   0   6  12       43.37       41.35      1.44 o 
   1   6  12        3.72        4.24      0.65 o 
   2   6  12        8.92       10.32      0.88 o 
   3   6  12       25.11       24.81      1.32 o 
   4   6  12        5.16        3.67      0.88 o 
  -6   7  12       20.96       22.28      2.40 o 
  -5   7  12        4.66        3.12      0.87 o 
  -4   7  12       28.01       31.52      4.08 o 
  -3   7  12       46.75       49.70      1.83 o 
  -2   7  12        0.40        0.16      0.59 o 
  -1   7  12        3.28        2.05      0.47 o 
   0   7  12        9.39        9.21      0.83 o 
   1   7  12        5.94        7.81      0.82 o 
   2   7  12        1.41        1.60      0.67 o 
   3   7  12        8.08       11.64      1.05 o 
  -5   8  12        7.27        4.91      1.68 o 
  -4   8  12        5.11        5.15      0.98 o 
  -3   8  12        0.75        0.35      1.24 o 
  -2   8  12        0.01        0.44      0.63 o 
  -1   8  12       11.66       12.75      1.32 o 
   0   8  12       13.11       14.51      1.03 o 
   1   8  12       12.74       14.03      1.07 o 
   2   8  12        0.84        2.80      0.72 o 
  -3   9  12        0.59        0.66      0.74 o 
  -2   9  12        4.86        5.68      0.87 o 
  -1   9  12        1.88        0.60      0.87 o 
   0   9  12        0.21        0.55      1.03 o 
  -8   1  13       16.39       17.06      1.04 o 
  -7   1  13       13.09       16.18      0.98 o 
  -6   1  13       20.99       17.73      0.80 o 
  -5   1  13      150.89      148.56      2.54 o 
  -4   1  13       27.72       25.36      0.83 o 
  -3   1  13        4.75        4.56      0.37 o 
  -2   1  13       37.81       37.90      0.79 o 
  -1   1  13        3.99        4.88      0.56 o 
   0   1  13       90.21       87.76      3.91 o 
   1   1  13       16.18       15.58      2.21 o 
   2   1  13       61.47       64.55      1.84 o 
   3   1  13        7.65        6.78      0.60 o 
   4   1  13        1.91        1.15      0.50 o 
   5   1  13        1.62        1.80      0.52 o 
  -8   2  13        3.44        4.99      0.75 o 
  -7   2  13        9.84       12.17      0.90 o 
  -6   2  13       32.28       33.64      1.40 o 
  -5   2  13        3.29        3.45      0.41 o 
  -4   2  13       90.03       84.64      2.35 o 
  -3   2  13       38.97       35.70      1.56 o 
  -2   2  13       58.47       71.24      3.30 o 
  -1   2  13        2.61        2.54      0.51 o 
   0   2  13      153.54      146.16      2.44 o 
   1   2  13      189.48      177.26      5.66 o 
   2   2  13      298.58      282.86      5.03 o 
   3   2  13      218.22      214.84      3.68 o 
   4   2  13       19.80       23.06      1.00 o 
   5   2  13        1.28        0.49      0.68 o 
  -8   3  13        4.80        4.38      0.95 o 
  -7   3  13        2.55        4.48      0.87 o 
  -6   3  13        3.38        5.67      0.87 o 
  -5   3  13        1.70        3.29      0.52 o 
  -4   3  13       28.16       29.24      0.88 o 
  -3   3  13       70.25       66.07      3.28 o 
  -2   3  13      109.84       92.55      4.04 o 
  -1   3  13       77.27       68.53      4.29 o 
   0   3  13       14.33       12.67      0.67 o 
   1   3  13       66.78       64.76      1.77 o 
   2   3  13      124.89      121.21      2.64 o 
   3   3  13        5.16        6.97      0.65 o 
   4   3  13       10.09       11.92      1.02 o 
   5   3  13        0.11       -0.07      0.65 o 
  -7   4  13        1.65        0.39      0.84 o 
  -6   4  13       46.28       56.86      6.60 o 
  -5   4  13       57.72       55.40      6.49 o 
  -4   4  13        2.26        1.50      0.43 o 
  -3   4  13        4.16        4.67      0.47 o 
  -2   4  13      109.41      105.18      4.62 o 
  -1   4  13      177.73      173.05      7.54 o 
   0   4  13       35.55       34.80      1.18 o 
   1   4  13       12.09        9.47      0.64 o 
   2   4  13      115.69      117.45      7.05 o 
   3   4  13        0.01        0.02      0.56 o 
   4   4  13        0.81        1.11      0.68 o 
  -7   5  13        7.00        7.95      1.11 o 
  -6   5  13       36.17       39.18      4.33 o 
  -5   5  13       10.02       10.57      2.50 o 
  -4   5  13       12.37       13.92      1.08 o 
  -3   5  13       69.48       67.91      3.82 o 
  -2   5  13        0.17       -0.12      0.32 o 
  -1   5  13       58.94       57.69      2.45 o 
   0   5  13       27.57       21.66      1.16 o 
   1   5  13       22.62       19.19      1.09 o 
   2   5  13        1.51        0.28      0.59 o 
   3   5  13        0.27        0.35      0.61 o 
   4   5  13        0.72        1.33      0.75 o 
  -6   6  13        4.65        4.33      0.96 o 
  -5   6  13       24.71       29.13      2.15 o 
  -4   6  13        0.71       -0.28      0.60 o 
  -3   6  13        6.09        7.30      0.89 o 
  -2   6  13        0.08       -0.10      0.36 o 
  -1   6  13        0.46        0.91      0.50 o 
   0   6  13        4.48        4.30      0.62 o 
   1   6  13       15.18       12.90      0.96 o 
   2   6  13        3.91        3.84      0.92 o 
   3   6  13        1.81        1.38      1.31 o 
  -5   7  13        0.28       -0.66      0.71 o 
  -4   7  13       20.51       20.22      1.36 o 
  -3   7  13        2.71        0.92      0.69 o 
  -2   7  13       51.66       50.95      1.77 o 
  -1   7  13        3.73        5.26      0.90 o 
   0   7  13        0.57        0.20      0.51 o 
   1   7  13       44.24       43.84      1.63 o 
   2   7  13       47.29       52.52      4.14 o 
  -4   8  13        1.75        1.03      0.82 o 
  -3   8  13        5.70        4.47      0.90 o 
  -2   8  13       27.91       31.32      1.47 o 
   0   8  13        0.46        2.11      0.64 o 
   1   8  13        0.02        0.38      0.61 o 
  -8   0  14       16.06       20.97      1.31 o 
  -7   0  14        4.33        3.08      1.13 o 
  -6   0  14        1.96        2.59      0.66 o 
  -5   0  14       14.87       13.11      1.32 o 
  -4   0  14        0.10       -0.33      0.46 o 
  -3   0  14      130.56      127.31      2.80 o 
  -2   0  14        0.26        0.23      0.34 o 
  -1   0  14       29.02       27.09      1.61 o 
   0   0  14      998.94      979.87     20.98 o 
   1   0  14      339.35      325.27      5.84 o 
   2   0  14       19.69       15.61      1.05 o 
   3   0  14       52.89       48.27      2.15 o 
   4   0  14        0.00       -0.04      0.87 o 
   5   0  14        1.64        1.21      1.07 o 
  -8   1  14        0.01       -0.18      0.53 o 
  -7   1  14        3.34        1.47      0.85 o 
  -6   1  14       14.21       15.13      0.76 o 
  -5   1  14       82.82       95.16      1.95 o 
  -4   1  14       48.71       50.58      1.05 o 
  -3   1  14       64.13       62.38      1.12 o 
  -2   1  14       64.66       54.84      0.99 o 
  -1   1  14      175.17      164.32      3.26 o 
   0   1  14      143.02      136.67      2.86 o 
   1   1  14       53.66       50.97      1.63 o 
   2   1  14       14.12       11.58      0.83 o 
   3   1  14        4.57        3.41      0.53 o 
   4   1  14        6.23        6.51      0.65 o 
   5   1  14        2.29        1.46      0.74 o 
  -8   2  14        1.00        1.26      0.64 o 
  -7   2  14        1.46        0.90      0.53 o 
  -6   2  14        0.02        0.07      0.40 o 
  -5   2  14       57.24       58.25      1.83 o 
  -4   2  14       57.80       59.45      1.14 o 
  -3   2  14        0.13        0.23      0.36 o 
  -2   2  14       78.28       78.95      2.07 o 
  -1   2  14      180.40      175.45      3.44 o 
   0   2  14       58.79       51.66      1.56 o 
   1   2  14       22.81       17.86      0.84 o 
   2   2  14      102.67      110.21      2.19 o 
   3   2  14       17.08       16.52      0.91 o 
   4   2  14       10.71        7.58      0.86 o 
  -7   3  14        0.35       -0.39      0.60 o 
  -6   3  14       20.71       19.54      2.01 o 
  -5   3  14       56.06       61.69      3.83 o 
  -4   3  14        0.99        1.41      0.38 o 
  -3   3  14       84.76       82.42      3.33 o 
  -2   3  14       14.73       14.41      0.64 o 
  -1   3  14        1.53        0.87      0.47 o 
   0   3  14        0.26        0.45      0.48 o 
   1   3  14       64.85       54.80      1.38 o 
   2   3  14        2.83        1.66      0.46 o 
   3   3  14        0.86        0.70      0.58 o 
   4   3  14       51.47       47.48      1.85 o 
  -7   4  14       14.27       15.08      1.31 o 
  -6   4  14       46.76       53.89      8.93 o 
  -5   4  14        3.82        3.63      0.78 o 
  -4   4  14       24.48       22.62      1.45 o 
  -3   4  14       16.35       15.03      0.86 o 
  -2   4  14       36.83       35.77      1.32 o 
  -1   4  14        5.28        4.30      0.82 o 
   0   4  14       13.16       14.79      1.03 o 
   1   4  14        0.01       -0.40      0.38 o 
   2   4  14        1.45        1.67      1.40 o 
   3   4  14        3.32        3.67      0.75 o 
   4   4  14        8.58        7.53      1.39 o 
  -6   5  14       24.45       25.60      1.71 o 
  -5   5  14       20.02       19.33      1.31 o 
  -4   5  14       52.05       51.41      2.74 o 
  -3   5  14        0.09       -0.22      0.35 o 
  -2   5  14       24.83       22.96      1.27 o 
  -1   5  14        0.46        0.62      0.86 o 
   0   5  14       20.36       22.08      1.11 o 
   1   5  14        0.72       -0.20      0.58 o 
   2   5  14        6.50        6.20      0.80 o 
   3   5  14        1.39        2.75      0.74 o 
  -6   6  14        5.64        8.88      1.86 o 
  -5   6  14       17.61       18.04      1.87 o 
  -4   6  14        4.11        4.04      0.83 o 
  -3   6  14        7.41        7.10      0.91 o 
  -2   6  14       24.24       22.59      1.15 o 
  -1   6  14       74.46       73.09      3.58 o 
   0   6  14        3.70        2.03      0.81 o 
   1   6  14        9.50        6.28      0.78 o 
   2   6  14       58.73       57.05      1.98 o 
  -5   7  14        5.39        5.50      2.14 o 
  -4   7  14        0.08       -0.90      0.68 o 
  -3   7  14        2.14        2.61      0.77 o 
  -2   7  14        0.00       -1.03      0.89 o 
  -1   7  14       13.34       13.40      1.31 o 
   0   7  14       10.71        7.55      1.11 o 
   1   7  14        3.26        2.89      0.71 o 
  -3   8  14       19.04       19.78      2.15 o 
  -2   8  14        0.56       -0.36      0.95 o 
   0   8  14        8.24       10.73      1.29 o 
  -7   1  15        0.00        0.17      0.50 o 
  -6   1  15        5.96        9.05      0.93 o 
  -5   1  15        1.29        2.59      0.43 o 
  -4   1  15      118.77      131.50      2.09 o 
  -3   1  15      185.27      185.49      2.32 o 
  -2   1  15      230.06      222.97      4.20 o 
  -1   1  15      130.82      127.82      2.80 o 
   0   1  15      219.87      211.51      4.00 o 
   1   1  15       66.29       67.25      2.10 o 
   2   1  15        5.98        4.75      0.57 o 
   3   1  15        0.11       -0.13      0.39 o 
   4   1  15       28.45       29.68      1.05 o 
  -7   2  15        4.58        4.63      0.72 o 
  -6   2  15        1.04        0.98      0.44 o 
  -5   2  15        0.01        0.19      0.34 o 
  -4   2  15       14.04       14.17      1.29 o 
  -3   2  15       17.35       16.37      0.71 o 
  -2   2  15        1.20        0.75      1.04 o 
  -1   2  15        2.49        3.46      0.59 o 
   0   2  15        8.28        8.74      2.61 o 
   1   2  15        0.00        0.55      0.48 o 
   2   2  15       10.52        9.26      0.71 o 
   3   2  15        0.02        0.59      0.65 o 
   4   2  15       14.19       19.05      1.30 o 
  -7   3  15        0.36        0.50      0.72 o 
  -6   3  15       15.91       16.73      0.96 o 
  -5   3  15      111.83      120.07      5.19 o 
  -4   3  15       52.18       48.99      2.34 o 
  -3   3  15        1.47        2.60      0.47 o 
  -2   3  15        4.28        5.83      0.97 o 
  -1   3  15        8.43        6.20      0.69 o 
   0   3  15        1.17        0.30      0.52 o 
   1   3  15        0.08       -0.09      0.49 o 
   2   3  15       46.61       45.44      1.34 o 
   3   3  15       29.54       30.41      1.50 o 
  -7   4  15        0.99       -0.79      0.71 o 
  -6   4  15        0.74        0.24      0.74 o 
  -5   4  15       18.82       21.95      4.34 o 
  -4   4  15       33.58       36.17      1.21 o 
  -3   4  15       20.91       26.54      0.94 o 
  -2   4  15        0.22       -0.68      0.47 o 
  -1   4  15       35.16       31.41      1.31 o 
   0   4  15        6.65        8.34      0.76 o 
   1   4  15        3.33        4.16      0.89 o 
   2   4  15       34.18       33.20      2.45 o 
   3   4  15       30.97       29.76      1.50 o 
  -6   5  15        7.95       10.58      1.87 o 
  -5   5  15       14.61       17.91      3.65 o 
  -4   5  15        1.82        2.30      0.71 o 
  -3   5  15        3.88        3.53      0.49 o 
  -2   5  15       38.27       38.60      1.47 o 
  -1   5  15       11.78       11.20      0.90 o 
   0   5  15       39.63       42.95      1.55 o 
   1   5  15        3.74        1.95      0.82 o 
   2   5  15        8.24        5.75      0.81 o 
  -5   6  15        0.08       -0.53      0.72 o 
  -4   6  15        1.74        2.22      0.81 o 
  -3   6  15        0.01       -0.87      0.58 o 
  -2   6  15        8.40        8.81      1.19 o 
  -1   6  15        1.21        1.65      0.60 o 
   0   6  15        4.44        5.46      0.98 o 
   1   6  15        4.49        5.15      1.03 o 
   2   6  15        1.56        1.33      0.72 o 
  -4   7  15       18.01       20.09      1.42 o 
  -3   7  15       12.83       12.48      1.71 o 
  -1   7  15        7.87        8.38      1.10 o 
   0   7  15       19.97       18.89      1.53 o 
  -7   0  16       19.49       18.85      1.28 o 
  -6   0  16       17.08       21.84      1.95 o 
  -5   0  16        6.41        5.28      0.58 o 
  -4   0  16       49.35       48.16      1.34 o 
  -3   0  16        1.05       -0.02      0.65 o 
  -2   0  16       29.56       26.05      1.74 o 
  -1   0  16      117.24      103.04      3.47 o 
   0   0  16      174.03      168.09      4.87 o 
   1   0  16      162.12      150.43      4.52 o 
   2   0  16       86.46       76.93      2.95 o 
   3   0  16        1.32        1.08      0.66 o 
  -7   1  16        0.23        0.02      0.53 o 
  -6   1  16        2.38        2.49      0.43 o 
  -5   1  16        4.50        3.56      0.43 o 
  -4   1  16       49.12       49.99      1.26 o 
  -3   1  16       22.39       17.81      1.32 o 
  -2   1  16       79.01       79.20      2.10 o 
  -1   1  16       57.49       54.13      1.69 o 
   0   1  16       10.10       10.26      0.82 o 
   1   1  16        6.24        8.11      0.88 o 
   2   1  16       22.75       24.77      1.18 o 
   3   1  16        3.49        3.70      0.54 o 
  -7   2  16        6.15        5.78      0.81 o 
  -6   2  16        4.41        4.83      0.57 o 
  -5   2  16        0.14        0.38      0.34 o 
  -4   2  16       25.11       28.99      1.18 o 
  -3   2  16       91.55      102.10      3.47 o 
  -2   2  16       94.96       97.91      3.59 o 
  -1   2  16       27.40       25.86      1.18 o 
   0   2  16       13.42       13.78      1.11 o 
   1   2  16       11.80       12.12      1.55 o 
   2   2  16        1.78        1.65      0.90 o 
   3   2  16        4.92        6.97      1.28 o 
  -6   3  16        3.93        5.50      0.79 o 
  -5   3  16        3.52        3.05      0.50 o 
  -4   3  16        0.01        0.01      0.38 o 
  -3   3  16        5.52        5.19      0.68 o 
  -2   3  16       36.59       35.87      2.81 o 
  -1   3  16        7.25        7.82      1.00 o 
   0   3  16       49.33       49.60      4.75 o 
   1   3  16        1.17        1.62      0.57 o 
   2   3  16        1.14        2.16      0.63 o 
   3   3  16       19.55       21.28      1.33 o 
  -6   4  16        0.96        1.33      0.83 o 
  -5   4  16        0.41        0.86      0.51 o 
  -4   4  16        0.35        0.22      0.37 o 
  -3   4  16        1.96        2.42      0.58 o 
  -2   4  16        5.68        4.49      0.69 o 
  -1   4  16        2.96        1.51      1.01 o 
   0   4  16        0.37        0.40      0.52 o 
   1   4  16        3.80        4.27      0.69 o 
   2   4  16        1.57        2.23      0.86 o 
  -5   5  16       29.64       33.24      4.79 o 
  -4   5  16       21.15       23.35      3.16 o 
  -3   5  16        5.14        6.68      0.80 o 
  -2   5  16        9.94        9.95      0.90 o 
  -1   5  16        7.71        9.74      1.04 o 
   0   5  16        0.02        0.07      1.07 o 
   1   5  16       14.27       15.14      1.47 o 
   2   5  16        9.65       11.12      1.37 o 
  -4   6  16        2.40        0.91      0.73 o 
  -2   6  16        0.97       -0.01      0.56 o 
  -1   6  16        9.18        9.55      0.93 o 
   0   6  16        6.53        7.51      1.18 o 
   1   6  16        4.27        3.89      1.03 o 
  -6   1  17        9.13        9.59      0.63 o 
  -5   1  17        0.61        0.30      0.36 o 
  -4   1  17       18.77       18.26      0.89 o 
  -3   1  17       15.44       17.16      1.11 o 
  -2   1  17       16.74       15.46      0.98 o 
  -1   1  17        0.85        0.77      0.52 o 
   0   1  17       22.18       23.20      1.17 o 
   1   1  17       25.46       22.51      1.18 o 
   2   1  17        8.63        7.73      0.81 o 
  -6   2  17        4.89        7.07      0.76 o 
  -5   2  17        0.21        0.06      0.40 o 
  -4   2  17        0.45        0.20      0.39 o 
  -3   2  17        0.28        0.87      0.54 o 
  -2   2  17        0.95        2.00      0.59 o 
  -1   2  17       43.93       40.62      1.50 o 
   0   2  17       13.16       14.10      1.69 o 
   1   2  17       92.07       94.51      2.73 o 
   2   2  17       29.42       30.35      1.36 o 
  -6   3  17       13.64       18.15      1.33 o 
  -5   3  17        2.61        3.97      0.55 o 
  -4   3  17        0.12       -0.05      0.48 o 
  -3   3  17       15.97       18.08      2.24 o 
  -2   3  17        0.07        0.13      0.64 o 
  -1   3  17        0.64        1.40      0.59 o 
   0   3  17        3.19        2.25      0.63 o 
   1   3  17       56.71       59.02      2.20 o 
   2   3  17       73.52       83.13      2.33 o 
  -5   4  17        3.63        2.44      0.57 o 
  -4   4  17       12.10       13.47      1.43 o 
  -3   4  17       24.00       24.25      1.25 o 
  -2   4  17       19.43       18.03      1.08 o 
  -1   4  17       43.64       42.57      4.27 o 
   0   4  17        1.89        1.01      0.59 o 
   1   4  17        6.04        7.53      1.06 o 
  -4   5  17        5.86        6.71      0.97 o 
  -3   5  17        0.18        0.11      0.55 o 
  -2   5  17        7.22        6.19      0.83 o 
  -1   5  17        0.51        0.29      1.12 o 
   0   5  17       32.97       34.26      1.99 o 
  -3   6  17        4.16        3.66      1.28 o 
  -2   6  17        0.01       -0.36      0.60 o 
  -1   6  17       23.28       26.95      2.24 o 
  -6   0  18        2.17        3.50      0.63 o 
  -5   0  18        1.00        2.34      0.54 o 
  -4   0  18        2.04        3.07      0.94 o 
  -3   0  18       12.79       18.27      1.58 o 
  -2   0  18      112.71      125.67      4.18 o 
  -1   0  18        2.62        1.82      0.90 o 
   0   0  18       13.46       18.48      1.52 o 
   1   0  18       37.66       38.00      2.18 o 
   2   0  18       28.24       35.93      2.15 o 
  -6   1  18       15.62       23.48      0.87 o 
  -5   1  18        2.25        2.98      0.44 o 
  -4   1  18        0.11       -0.69      0.46 o 
  -3   1  18        4.22        4.56      0.70 o 
  -2   1  18       30.22       29.78      1.34 o 
  -1   1  18        5.42        5.99      0.75 o 
   0   1  18        4.53        4.07      0.69 o 
   1   1  18        0.45        0.19      0.51 o 
   2   1  18       33.89       44.68      1.68 o 
  -5   2  18        0.23        0.18      0.40 o 
  -4   2  18        1.09        0.59      0.81 o 
  -3   2  18        0.14       -0.88      0.73 o 
  -2   2  18       43.31       48.89      4.25 o 
  -1   2  18        4.18        5.21      0.76 o 
   0   2  18        8.56        9.54      0.90 o 
   1   2  18        0.07       -0.27      0.51 o 
  -5   3  18        0.05       -0.19      0.42 o 
  -4   3  18        5.78        6.14      0.78 o 
  -3   3  18       10.00        9.94      0.91 o 
  -2   3  18       12.69       13.84      0.98 o 
  -1   3  18       16.82       18.93      1.13 o 
   0   3  18        4.18        4.69      0.77 o 
   1   3  18       19.69       22.84      1.31 o 
  -4   4  18        8.40        8.91      0.92 o 
  -3   4  18       20.56       20.82      1.77 o 
  -2   4  18       44.71       44.85      1.78 o 
  -1   4  18        3.67        2.45      0.70 o 
   0   4  18        1.20        1.99      0.70 o 
  -3   5  18        4.94        5.60      0.83 o 
  -2   5  18        8.32        7.90      1.03 o 
  -5   1  19        2.71        3.20      0.73 o 
  -4   1  19        0.41        1.00      0.73 o 
  -3   1  19        2.68        3.83      0.81 o 
  -2   1  19       16.15       15.99      1.07 o 
  -1   1  19        6.42        8.18      0.88 o 
   0   1  19        0.42        0.58      0.62 o 
  -4   2  19        0.48       -0.01      0.61 o 
  -3   2  19        0.00       -0.06      0.50 o 
  -2   2  19        1.61        1.76      0.64 o 
  -1   2  19        5.20        5.79      0.80 o 
   0   2  19        7.32        9.37      0.95 o 
  -4   3  19        6.92        7.30      0.88 o 
  -3   3  19       14.20       12.74      1.04 o 
  -2   3  19       17.10       18.30      1.63 o 
  -1   3  19        7.16        6.44      1.11 o 
  -3   0  20        0.64        0.19      0.84 o 
  -2   0  20        7.55        6.72      1.24 o 
  -3   1  20        0.13       -0.11      0.64 o 
  -2   1  20        1.13        1.43      0.68 o 
                                                 
